# Supplementary material for: The nucleotide composition of microbial genomes indicates differential patterns of selection on core and accessory genomes
Source: BMC Genomics. 2017 Feb 10;18:151. doi: 10.1186/s12864-017-3543-7 (PMC5303225; doi:10.1186/s12864-017-3543-7)
Supplement: Additional file 1: — Statistical model estimations and results. (TXT 2 kb) [file 12864_2017_3543_MOESM1_ESM.txt]

# Regression results mixed-effects models with Genus/Species as random effects
#
# Tukey's test of GC content differences between accessory-, core- and whole genome (code) regions
Linear Hypotheses:
                       Estimate Std. Error z value Pr(>|z|)    
Code - Accessory == 0 0.0124994  0.0033250   3.759   <0.001 ***
Core - Accessory == 0 0.0154453  0.0038398   4.022   <0.001 ***
Core - Code == 0      0.0029459  0.0006213   4.742   <0.001 ***
---
Signif. codes:  0 ‘***’ 0.001 ‘**’ 0.01 ‘*’ 0.05 ‘.’ 0.1 ‘ ’ 1
(Adjusted p values reported -- single-step method)

# Tukey's test of Relative entropy differences between accessory-, core- and whole genome (code) regions
Linear Hypotheses:
                       Estimate Std. Error z value Pr(>|z|)    
Code - Accessory == 0 0.0101379  0.0020767   4.882 1.77e-06 ***
Core - Accessory == 0 0.0133768  0.0024894   5.373  < 1e-06 ***
Core - Code == 0      0.0032389  0.0005235   6.187  < 1e-06 ***
---
Signif. codes:  0 ‘***’ 0.001 ‘**’ 0.01 ‘*’ 0.05 ‘.’ 0.1 ‘ ’ 1
(Adjusted p values reported -- single-step method)

# Tukey's test of GCVAR differences between accessory-, core- and whole genome (code) regions
Linear Hypotheses:
                       Estimate Std. Error z value Pr(>|z|)    
Code - Accessory == 0 -0.123856   0.017266  -7.173   <1e-08 ***
Core - Accessory == 0 -0.165683   0.022131  -7.486   <1e-08 ***
Core - Code == 0      -0.041828   0.007142  -5.856   <1e-08 ***
---
Signif. codes:  0 ‘***’ 0.001 ‘**’ 0.01 ‘*’ 0.05 ‘.’ 0.1 ‘ ’ 1
(Adjusted p values reported -- single-step method)

# Relative entropy vs. GC content Accessory genome
            Estimate Std. Error       df t value Pr(>|t|)   
(Intercept) -0.01220    0.01745 29.79700  -0.699  0.48980   
GC           0.13129    0.04340 27.25000   3.025  0.00537 **

# Relative entropy vs. GC content Core genome
             Estimate Std. Error        df t value Pr(>|t|)
(Intercept) 5.789e-03  6.310e-02 7.038e+02   0.092    0.927
GC          1.443e-01  1.104e-01 7.054e+02   1.307    0.192

# Relative entropy vs. GC content Whole genome
            Estimate Std. Error       df t value Pr(>|t|)
(Intercept)   0.0117     0.1142 732.9000   0.102    0.918
GC            0.1414     0.1853 743.7000   0.763    0.445


# GLS regression model-comparison mod0: lambda=0 (no correlation), mod1: lambda=1 (Brownian motion)
	Model df       AIC       BIC   logLik
mod0     1 11 -26.34193 -12.50287 24.17097
mod1     2 11 -43.78622 -29.94716 32.89311

# GLS regression ANOVA GC content (response) vs. phylum (predictor)
	Df  Chisq Pr(>Chisq)
Phyla  9 7.1097     0.6257
