# Supplementary material for: The nucleotide composition of microbial genomes indicates differential patterns of selection on core and accessory genomes
Source: BMC Genomics. 2017 Feb 10;18:151. doi: 10.1186/s12864-017-3543-7 (PMC5303225; doi:10.1186/s12864-017-3543-7)
Supplement: Additional file 6: — Dataset containing all data used in the statistical models together with the strains ID’s and accession numbers. (XLSX 196 kb) [file 12864_2017_3543_MOESM6_ESM.xlsx]

## Sheet: GCBiasDatasett
Name	CoreGCVAR	CoreSizeMB	CoreGC	CoreRelEnt	CoreGCRes	AccGCVAR	AccSizeMb	AccGC	AccRelEnt	AccGCRes	FullGCVAR	FullSizeMB	FullGC	FullRelEnt	FullGCRes	Family	Genus	Species	CoreFrac	Log2CoreAccGC	Total Coding genes	Core genes	Accessory genes	Residual genes
Acinetobacter_baumannii_1656_2_uid158677_NC_017162.fna	-3.19363	2.35893	0.40593	0.0542806	0	-2.955	1.10626	0.397749	0.043813	0	-2.95743	3.94061	0.391683	0.0398555	0	Gprot	Acinetobacter	Baumannii	0.319251	0.0293727	3816	2504	1266	46
Acinetobacter_baumannii_AB0057_uid59083_NC_011586.fna	-3.19056	2.33865	0.406313	0.0544089	0	-2.91623	1.17063	0.399934	0.0418327	0	-2.93893	4.05051	0.392053	0.038827	0	Gprot	Acinetobacter	Baumannii	0.33359	0.0228296	3963	2502	1344	117
Acinetobacter_baumannii_AB307_0294_uid59271_NC_011595.fna	-3.19637	2.32864	0.405947	0.0546381	0	-2.93776	0.961277	0.397032	0.0428422	0	-2.95139	3.76098	0.390437	0.0396667	0	Gprot	Acinetobacter	Baumannii	0.292188	0.0320361	3557	2474	1034	49
Acinetobacter_baumannii_ACICU_uid58765_NC_010611.fna	-3.19039	2.3458	0.405931	0.0545495	2.4725e-05	-2.97092	1.08465	0.394539	0.0422362	9.21958e-06	-2.96312	3.90412	0.390313	0.0395626	1.79298e-05	Gprot	Acinetobacter	Baumannii	0.316193	0.0410666	3732	2493	1194	45
Acinetobacter_baumannii_ATCC_17978_uid58731_NC_009085.fna	-3.18861	2.26409	0.40567	0.0542285	0	-3.00826	0.962185	0.397271	0.0440756	1.0393e-06	-2.95302	3.97675	0.389408	0.0388628	2.51462e-07	Gprot	Acinetobacter	Baumannii	0.298236	0.0301831	4003	2470	1139	394
Acinetobacter_baumannii_AYE_uid61637_NC_010410.fna	-3.18453	2.33993	0.406173	0.0545435	0	-2.85417	1.08211	0.403494	0.0420981	0	-2.92045	3.93629	0.3938	0.0393123	0	Gprot	Acinetobacter	Baumannii	0.316229	0.00954712	3772	2487	1202	83
Acinetobacter_baumannii_BJAB07104_uid210971_NC_021726.fna	-3.18993	2.34988	0.405821	0.0543579	0	-2.98914	1.13061	0.392354	0.042102	0	-2.96866	3.95192	0.389551	0.0392614	0	Gprot	Acinetobacter	Baumannii	0.324858	0.0486876	3799	2491	1288	20
Acinetobacter_baumannii_BJAB0715_uid210972_NC_021733.fna	-3.1866	2.3395	0.405816	0.0545196	0	-2.98355	1.10541	0.394152	0.0437873	0	-2.95587	4.00162	0.388666	0.0393375	0	Gprot	Acinetobacter	Baumannii	0.3209	0.0420737	3884	2481	1270	133
Acinetobacter_baumannii_BJAB0868_uid210973_NC_021729.fna	-3.19185	2.34298	0.405774	0.0544768	0	-2.97557	1.10874	0.393672	0.042019	0	-2.97007	3.90679	0.390249	0.0393886	0	Gprot	Acinetobacter	Baumannii	0.321224	0.0436823	3732	2476	1244	12
Acinetobacter_baumannii_D1279779_uid190222_NC_020547.fna	-3.19015	2.33077	0.405789	0.0544001	0	-2.98255	0.879473	0.395718	0.042924	0	-2.96338	3.70429	0.389954	0.0395449	0	Gprot	Acinetobacter	Baumannii	0.273962	0.0362571	3546	2470	996	80
Acinetobacter_baumannii_MDR_TJ_uid162739_NC_017847.fna	-3.19086	2.34827	0.405716	0.0545157	0	-2.93912	1.15319	0.396738	0.0418536	0	-2.9546	3.96491	0.391147	0.0393121	0	Gprot	Acinetobacter	Baumannii	0.329345	0.0322836	3822	2493	1316	13
Acinetobacter_baumannii_MDR_ZJ06_uid158685_NC_017171.fna	-3.19357	2.34782	0.40588	0.0544197	0	-2.9657	1.18116	0.393956	0.0425144	0	-2.96117	3.99113	0.390366	0.0394394	0	Gprot	Acinetobacter	Baumannii	0.334703	0.0430187	3855	2489	1351	15
Acinetobacter_baumannii_SDF_uid61601_NC_010400.fna	-3.19811	2.14504	0.406097	0.0545935	0	-3.1688	0.497982	0.401607	0.0425658	0	-3.0546	3.42195	0.391916	0.0393428	2.92231e-05	Gprot	Acinetobacter	Baumannii	0.188415	0.01604	3554	2366	682	506
Acinetobacter_baumannii_TCDC_AB0715_uid158679_NC_017387.fna	-3.19057	2.36583	0.405357	0.0543143	0	-2.96527	1.27353	0.39454	0.0425985	0	-2.96166	4.13839	0.390234	0.0393605	0	Gprot	Acinetobacter	Baumannii	0.349938	0.0390215	4011	2502	1464	45
Acinetobacter_baumannii_TYTH_1_uid176498_NC_018706.fna	-3.19151	2.37586	0.405785	0.0546499	4.209e-07	-2.96389	1.09864	0.394188	0.042049	1.82043e-06	-2.96048	3.95737	0.390212	0.0395875	1.01077e-06	Gprot	Acinetobacter	Baumannii	0.316209	0.0418317	3785	2514	1225	46
Acinetobacter_baumannii_ZW85_1_uid231518_NC_023028.fna	-3.18818	2.34735	0.406001	0.0544483	0	-2.99715	0.889539	0.39943	0.0452583	0	-2.96423	3.76301	0.390707	0.0401601	0	Gprot	Acinetobacter	Baumannii	0.274822	0.0235406	3540	2480	960	100
Alteromonas_macleodii__Aegean_Sea_MED64__uid231689_NC_023045.fna	-3.23759	2.84834	0.461227	0.0467245	1.15857e-05	-3.13355	0.867824	0.449636	0.0347365	7.49e-05	-3.09655	4.39754	0.448256	0.036324	2.41044e-05	Gprot	Alteromonas	Macleodii	0.233539	0.0367194	3935	2788	965	182
Alteromonas_macleodii__Balearic_Sea_AD45__uid176366_NC_018679.fna	-3.27992	2.85301	0.458906	0.0455441	0	-3.19401	1.03524	0.450746	0.0352094	0	-3.12575	4.62948	0.4463	0.035409	0	Gprot	Alteromonas	Macleodii	0.266253	0.025884	4027	2786	1025	216
Alteromonas_macleodii__Black_Sea_11__uid176365_NC_018692.fna	-3.27207	2.83701	0.457382	0.0442791	0	-3.17945	0.904897	0.449354	0.0315071	0	-3.12713	4.48051	0.446078	0.0339148	0	Gprot	Alteromonas	Macleodii	0.241823	0.0255471	3906	2768	881	257
Alteromonas_macleodii__Deep_ecotype__uid58251_NC_011138.fna	-3.24513	2.80084	0.461305	0.0468394	2.21362e-05	-3.14108	0.910732	0.449946	0.0338938	8.67434e-05	-3.09297	4.48094	0.448687	0.0362623	5.84699e-05	Gprot	Alteromonas	Macleodii	0.245386	0.0359691	4107	2764	1039	304
Alteromonas_macleodii__English_Channel_615__uid210781_NC_021716.fna	-3.24497	2.65183	0.461405	0.0466008	2.63968e-06	-3.12655	0.881925	0.451011	0.034513	5.66942e-06	-3.09962	4.3815	0.45003	0.0369282	3.19525e-06	Gprot	Alteromonas	Macleodii	0.249583	0.032871	4336	2795	1007	534
Alteromonas_macleodii__English_Channel_673__uid176367_NC_018678.fna	-3.2755	2.84721	0.459233	0.0457161	0	-3.18061	1.06517	0.452001	0.0346855	0	-3.13442	4.60178	0.448126	0.03556	0	Gprot	Alteromonas	Macleodii	0.272256	0.0229004	4015	2785	1028	202
Alteromonas_macleodii__Ionian_Sea_U4__uid210780_NC_021710.fna	-3.23584	2.81988	0.461433	0.0467246	4.96475e-06	-3.07498	0.972512	0.443746	0.0329103	0.00025501	-3.08968	4.3213	0.448511	0.0368942	7.45147e-05	Gprot	Alteromonas	Macleodii	0.256454	0.0563871	3892	2760	1111	21
Alteromonas_macleodii__Ionian_Sea_U7__uid210785_NC_021717.fna	-3.24869	2.81664	0.461155	0.0466953	3.55e-07	-3.10155	1.06298	0.443714	0.0319855	3.48077e-05	-3.09201	4.44294	0.448096	0.0359187	1.91315e-05	Gprot	Alteromonas	Macleodii	0.27399	0.0556217	3972	2759	1177	36
Alteromonas_macleodii__Ionian_Sea_U8__uid210782_NC_021712.fna	-3.23792	2.81447	0.461187	0.0467332	5.3296e-06	-3.10039	1.0504	0.445612	0.0315014	1.71363e-05	-3.09711	4.39504	0.448599	0.0362597	1.82024e-05	Gprot	Alteromonas	Macleodii	0.271798	0.0495638	3914	2757	1142	15
Alteromonas_macleodii__Ionian_Sea_UM4b__uid210784_NC_021714.fna	-3.2412	2.84532	0.461332	0.0466924	3.51454e-07	-3.06016	1.05673	0.445274	0.0309049	7.57052e-06	-3.08646	4.43877	0.448845	0.0358967	4.95633e-06	Gprot	Alteromonas	Macleodii	0.270822	0.051112	3977	2785	1163	29
Alteromonas_macleodii__Ionian_Sea_UM7__uid210783_NC_021713.fna	-3.24147	2.85181	0.461388	0.0467004	0	-3.07604	1.21671	0.446154	0.0323546	0	-3.08436	4.62838	0.448785	0.0357514	0	Gprot	Alteromonas	Macleodii	0.299064	0.0484387	4161	2791	1358	12
Alteromonas_macleodii_AltDE1_uid179068_NC_019393.fna	-3.23316	2.85567	0.461387	0.0466351	0	-3.08075	1.22862	0.446703	0.0318728	0	-3.08766	4.64384	0.448951	0.0355616	0	Gprot	Alteromonas	Macleodii	0.300828	0.0466614	4172	2797	1364	11
Alteromonas_macleodii_ATCC_27126_uid55253_NC_018632.fna	-3.28335	2.86572	0.459039	0.0457432	0	-3.19604	1.14651	0.450515	0.0341325	0	-3.13419	4.65385	0.447086	0.0355255	0	Gprot	Alteromonas	Macleodii	0.285764	0.0270416	4028	2804	1065	159
Bacillus_amyloliquefaciens_CC178_uid226115_NC_022653.fna	-2.95611	3.11929	0.480629	0.0995006	0	-2.66829	0.392086	0.423652	0.0628527	0	-2.81098	3.91683	0.464642	0.0855031	0	Firmicutes	Bacillus	amyloliquefaciens	0.111665	0.182044	3840	3416	424	0
Bacillus_amyloliquefaciens_DSM_7_uid53535_NC_014551.fna	-2.96815	3.0864	0.477413	0.0965952	0	-2.71632	0.405634	0.419289	0.0499271	0	-2.81494	3.9802	0.460823	0.0802277	0	Firmicutes	Bacillus	amyloliquefaciens	0.116177	0.187293	4153	3435	600	118
Bacillus_amyloliquefaciens_FZB42_uid58271_NC_009725.fna	-2.9545	3.11952	0.480738	0.0992953	0	-2.6687	0.391411	0.423685	0.0628861	0	-2.81251	3.91859	0.464757	0.0853551	0	Firmicutes	Bacillus	amyloliquefaciens	0.111504	0.182259	3848	3421	423	4
Bacillus_amyloliquefaciens_IT_45_uid181617_NC_020272.fna	-2.9578	3.10942	0.481178	0.0999071	6.43207e-07	-2.78545	0.391714	0.44086	0.0754916	0	-2.83135	3.92886	0.466202	0.0870452	5.09054e-07	Firmicutes	Bacillus	amyloliquefaciens	0.111901	0.12625	3913	3421	446	46
Bacillus_amyloliquefaciens_LFB112_uid232246_NC_023073.fna	-2.96367	3.10005	0.481133	0.100232	0	-2.73899	0.37993	0.445611	0.0742008	0	-2.82838	3.94275	0.466503	0.0869802	0	Firmicutes	Bacillus	amyloliquefaciens	0.109192	0.110651	3880	3412	407	61
Bacillus_amyloliquefaciens_LL3_uid158133_NC_017190.fna	-2.96269	3.07237	0.476776	0.0975992	0	-2.73693	0.461577	0.404801	0.0489009	0	-2.7913	3.99523	0.457054	0.0801389	0	Firmicutes	Bacillus	amyloliquefaciens	0.130617	0.236099	4157	3403	685	69
Bacillus_amyloliquefaciens_plantarum_AS43_3_uid183682_NC_019842.fna	-2.95773	3.10781	0.480757	0.0998575	0	-2.76986	0.406432	0.440526	0.0713308	0	-2.82838	3.96137	0.465873	0.0860805	0	Firmicutes	Bacillus	amyloliquefaciens	0.115667	0.126081	3919	3422	436	61
Bacillus_amyloliquefaciens_plantarum_CAU_B946_uid84215_NC_016784.fna	-2.95958	3.12293	0.481249	0.0999853	9.60637e-07	-2.77891	0.443779	0.435697	0.0666638	0	-2.81804	4.01986	0.465065	0.0853579	7.46294e-07	Firmicutes	Bacillus	amyloliquefaciens	0.124425	0.143458	4022	3427	526	69
Bacillus_amyloliquefaciens_plantarum_NAU_B3_uid222816_NC_022530.fna	-2.95009	3.12113	0.480441	0.0991111	2.88357e-06	-2.71624	0.560139	0.423352	0.0581871	1.42822e-05	-2.77572	4.19617	0.459908	0.0812048	4.28963e-06	Firmicutes	Bacillus	amyloliquefaciens	0.15217	0.182502	4201	3436	641	124
Bacillus_amyloliquefaciens_plantarum_UCMB5033_uid215237_NC_022075.fna	-2.95655	3.12825	0.480346	0.0988077	0	-2.72198	0.488917	0.421458	0.0611264	0	-2.79122	4.07117	0.461883	0.0830596	0	Firmicutes	Bacillus	amyloliquefaciens	0.135184	0.188685	4045	3425	566	54
Bacillus_amyloliquefaciens_plantarum_UCMB5036_uid190705_NC_020410.fna	-2.96169	3.11927	0.481118	0.0997774	0	-2.75267	0.369838	0.437454	0.0733636	0	-2.827	3.91032	0.465994	0.0867792	0	Firmicutes	Bacillus	amyloliquefaciens	0.106013	0.137259	3837	3412	387	38
Bacillus_amyloliquefaciens_plantarum_UCMB5113_uid215236_NC_022081.fna	-2.95978	3.11967	0.481105	0.0996353	0	-2.7484	0.362815	0.442154	0.0717691	0	-2.83338	3.88953	0.467092	0.0867127	0	Firmicutes	Bacillus	amyloliquefaciens	0.104204	0.121803	3811	3411	388	12
Bacillus_amyloliquefaciens_plantarum_YAU_B9601_Y2_uid159001_NC_017061.fna	-2.95668	3.12655	0.48036	0.0991204	2.23889e-06	-2.73713	0.677267	0.409784	0.0535101	0	-2.77081	4.24277	0.458547	0.0807893	1.64986e-06	Firmicutes	Bacillus	amyloliquefaciens	0.178054	0.229252	4260	3434	826	0
Bacillus_amyloliquefaciens_TA208_uid158701_NC_017188.fna	-2.96777	3.07359	0.476876	0.0979275	0	-2.71745	0.432531	0.401164	0.0452079	0	-2.7962	3.93751	0.458253	0.0809013	0	Firmicutes	Bacillus	amyloliquefaciens	0.123381	0.249422	4088	3393	693	2
Bacillus_amyloliquefaciens_XH7_uid158881_NC_017191.fna	-2.96555	3.0756	0.476939	0.097746	0	-2.70437	0.438114	0.402865	0.0448519	0	-2.79589	3.9392	0.45821	0.0808119	0	Firmicutes	Bacillus	amyloliquefaciens	0.124705	0.243508	4098	3398	698	2
Bacillus_amyloliquefaciens_Y2_uid165195_NC_017912.fna	-2.9557	3.12681	0.48031	0.0992578	0	-2.73499	0.669208	0.409607	0.0536553	0	-2.77218	4.23862	0.458543	0.0808827	0	Firmicutes	Bacillus	amyloliquefaciens	0.176308	0.229725	4263	3431	830	2
Bacillus_cereus_03BB102_uid59299_NC_012472.fna	-3.09447	3.61091	0.368507	0.0331818	0	-3.11296	0.85125	0.340673	0.0238331	0	-3.00693	5.26963	0.354405	0.0211851	0	Firmicutes	Bacillus	cereus	0.190776	0.113304	5466	4235	1157	74
Bacillus_cereus_AH187_uid58753_NC_011658.fna	-3.10648	3.59463	0.368482	0.0333867	0	-3.06422	0.900885	0.345534	0.0237933	0	-3.01424	5.26903	0.355912	0.0212344	0	Firmicutes	Bacillus	cereus	0.200396	0.0927665	5463	4241	1203	19
Bacillus_cereus_AH820_uid58751_NC_011773.fna	-3.10687	3.60432	0.367796	0.0334911	2.96866e-05	-3.11188	0.829385	0.34211	0.024076	1.32628e-05	-3.01718	5.30268	0.353985	0.0213596	3.43222e-05	Firmicutes	Bacillus	cereus	0.187063	0.104446	5497	4240	1088	169
Bacillus_cereus_ATCC_10987_uid57673_NC_003909.fna	-3.10986	3.56237	0.368211	0.0338942	5.92303e-05	-3.07113	0.74086	0.344811	0.0245752	8.36865e-05	-3.01013	5.22428	0.355762	0.0218324	7.15888e-05	Firmicutes	Bacillus	cereus	0.17217	0.0947269	5399	4219	942	238
Bacillus_cereus_ATCC_14579_uid57975_NC_004722.fna	-3.10102	3.57302	0.366347	0.0327872	0	-3.07361	0.842928	0.345856	0.0227057	0	-3.00531	5.41181	0.352806	0.0207686	0	Firmicutes	Bacillus	cereus	0.190892	0.0830393	5652	4254	1083	315
Bacillus_cereus_B4264_uid58757_NC_011725.fna	-3.09491	3.61838	0.366723	0.0325713	0	-3.08663	0.826299	0.344625	0.023437	0	-3.01053	5.41904	0.353036	0.0207401	0	Firmicutes	Bacillus	cereus	0.185907	0.0896634	5485	4242	1023	220
Bacillus_cereus_biovar_anthracis_CI_uid50615_NC_014335.fna	-3.11025	3.59289	0.367584	0.0334543	0	-3.10408	0.766722	0.341614	0.0240633	0	-3.01808	5.19605	0.353802	0.021403	0	Firmicutes	Bacillus	cereus	0.175884	0.105707	5425	4246	1039	140
Bacillus_cereus_E33L_uid58103_NC_006274.fna	-3.10244	3.62749	0.367893	0.0332836	0	-3.11793	0.791896	0.340768	0.0242143	0	-3.01275	5.30091	0.353519	0.0212334	0	Firmicutes	Bacillus	cereus	0.179187	0.110496	5435	4255	1042	138
Bacillus_cereus_F837_76_uid83611_NC_016779.fna	-3.1042	3.58436	0.368073	0.0334171	0	-3.11373	0.800865	0.340472	0.0234715	0	-3.00955	5.22291	0.353741	0.0212029	0	Firmicutes	Bacillus	cereus	0.182633	0.112456	5398	4224	1061	113
Bacillus_cereus_FRI_35_uid173403_NC_018491.fna	-3.10732	3.59063	0.367985	0.0336263	0	-3.02359	0.687154	0.34666	0.0248522	0	-3.01014	5.08318	0.356008	0.0216146	0	Firmicutes	Bacillus	cereus	0.16064	0.0861256	5254	4229	912	113
Bacillus_cereus_G9842_uid58759_NC_011772.fna	-3.10177	3.60294	0.366197	0.0325042	0	-3.08976	0.813244	0.346025	0.0233013	0	-3.00688	5.38733	0.352643	0.0206688	0	Firmicutes	Bacillus	cereus	0.184159	0.0817437	5503	4252	1022	229
Bacillus_cereus_NC7401_uid82815_NC_016771.fna	-3.10529	3.59128	0.368477	0.033397	0	-3.05781	0.871812	0.345619	0.0237946	0	-3.0121	5.22158	0.355937	0.0213001	0	Firmicutes	Bacillus	cereus	0.195353	0.092392	5394	4233	1158	3
Bacillus_cereus_Q1_uid58529_NC_011969.fna	-3.11152	3.58341	0.368297	0.033649	0	-3.02115	0.798803	0.345586	0.0236542	0	-3.00348	5.2142	0.355624	0.0212276	0	Firmicutes	Bacillus	cereus	0.182297	0.0918249	5346	4212	1011	123
Bacillus_subtilis_168_uid57675_NC_000964.fna	-3.00805	3.16395	0.450251	0.0780835	0	-2.7012	0.596554	0.409014	0.0441581	0	-2.86333	4.21561	0.435144	0.0630788	0	Firmicutes	Bacillus	subtilis	0.158645	0.138579	4332	3588	744	0
Bacillus_subtilis_6051_HGW_uid193706_NC_020507.fna	-3.01162	3.16231	0.450321	0.0781088	0	-2.70425	0.596371	0.409004	0.0441356	0	-2.86259	4.21561	0.435147	0.0630758	0	Firmicutes	Bacillus	subtilis	0.158668	0.138839	4334	3588	743	3
Bacillus_subtilis_BAB_1_uid195461_NC_020832.fna	-3.01118	3.13365	0.450692	0.0783903	0	-2.7201	0.45982	0.424779	0.0519472	0	-2.8925	4.02194	0.438889	0.065807	0	Firmicutes	Bacillus	subtilis	0.127978	0.0854294	4069	3554	508	7
Bacillus_subtilis_BSn5_uid62463_NC_014976.fna	-3.00898	3.15804	0.450528	0.0780996	0	-2.7983	0.425613	0.433718	0.0526565	0	-2.88778	4.0936	0.438473	0.064676	0	Firmicutes	Bacillus	subtilis	0.118785	0.0548595	4157	3578	483	96
Bacillus_subtilis_BSP1_uid184010_NC_019896.fna	-3.01549	3.11239	0.450767	0.0785396	0	-2.78172	0.421845	0.433237	0.0511004	0	-2.89043	4.04375	0.438659	0.065412	0	Firmicutes	Bacillus	subtilis	0.119373	0.0572254	4144	3551	482	111
Bacillus_subtilis_natto_BEST195_uid183001_NC_017196.fna	-3.0052	3.0806	0.450431	0.078265	1.1686e-05	-2.71132	0.291278	0.419719	0.0427784	0.000343315	-2.6881	4.09159	0.426213	0.173533	0.0220794	Firmicutes	Bacillus	subtilis	0.0863905	0.101882	4294	3539	461	294
Bacillus_subtilis_PY79_uid229877_NC_022898.fna	-3.01003	3.15709	0.45055	0.0781122	0	-2.72419	0.442471	0.421784	0.0484894	0	-2.88777	4.03346	0.43832	0.0649631	0	Firmicutes	Bacillus	subtilis	0.12293	0.0951828	4103	3575	527	1
Bacillus_subtilis_QB928_uid173926_NC_018520.fna	-3.01396	3.14297	0.450662	0.0782995	0	-2.69441	0.553605	0.411048	0.0446347	0	-2.86732	4.14684	0.436073	0.0636072	0	Firmicutes	Bacillus	subtilis	0.149782	0.132739	4243	3561	680	2
Bacillus_subtilis_RO_NN_1_uid158879_NC_017195.fna	-3.0129	3.13915	0.450644	0.0781726	0	-2.77047	0.400504	0.433419	0.0509114	0	-2.88807	4.01195	0.438666	0.0652502	2.49255e-07	Firmicutes	Bacillus	subtilis	0.11317	0.0562258	4062	3546	452	64
Bacillus_subtilis_spizizenii_TU_B_10_uid73967_NC_016047.fna	-2.99548	3.19061	0.451585	0.078079	0	-2.82016	0.463517	0.432388	0.0519875	0	-2.8731	4.20722	0.438235	0.064016	0	Firmicutes	Bacillus	subtilis	0.126864	0.0626711	4260	3622	480	158
Bacillus_subtilis_spizizenii_W23_uid51879_NC_014479.fna	-3.00603	3.11529	0.451548	0.0780562	0	-2.83161	0.402256	0.42988	0.0521908	4.972e-06	-2.89605	4.02768	0.438906	0.0647367	4.96564e-07	Firmicutes	Bacillus	subtilis	0.114368	0.0709454	4083	3523	423	137
Bacillus_subtilis_XF_1_uid189187_NC_020244.fna	-3.01316	3.13766	0.450714	0.078439	0	-2.72788	0.463722	0.424636	0.0515452	0	-2.89141	4.06119	0.438597	0.0654546	0	Firmicutes	Bacillus	subtilis	0.12878	0.0859856	4135	3552	533	50
Bacillus_thuringiensis_Al_Hakam_uid58795_NC_008600.fna	-3.11	3.6666	0.367072	0.0331434	0	-3.01347	0.703113	0.346633	0.0232363	0	-3.0063	5.25709	0.354261	0.0210343	0	Firmicutes	Bacillus	thruringiensis	0.160923	0.0826541	5417	4280	939	198
Bacillus_thuringiensis_BMB171_uid49135_NC_014171.fna	-3.10065	3.68557	0.365824	0.0325485	0	-3.04503	0.748144	0.345269	0.023682	0	-3.00351	5.33009	0.352884	0.0209364	0	Firmicutes	Bacillus	thruringiensis	0.168749	0.0834289	5473	4291	1014	168
Bacillus_thuringiensis_Bt407_uid177931_NC_018877.fna	-3.10676	3.68461	0.36592	0.0324305	0	-3.06768	1.00289	0.350768	0.0237242	0	-3.01724	5.5005	0.354071	0.0209301	0	Firmicutes	Bacillus	thruringiensis	0.213947	0.0610111	5695	4320	1366	9
Bacillus_thuringiensis_HD_771_uid173374_NC_018500.fna	-3.11209	3.69362	0.365127	0.0321784	0	-3.0741	1.05333	0.347242	0.0238634	0	-3.00892	5.88604	0.351647	0.0200721	0	Firmicutes	Bacillus	thruringiensis	0.221904	0.0724569	6162	4346	1458	358
Bacillus_thuringiensis_HD_789_uid173860_NC_018508.fna	-3.09897	3.69114	0.365447	0.0322591	0	-3.05007	0.858523	0.348242	0.0236844	0	-3.0059	5.49528	0.352632	0.02067	0	Firmicutes	Bacillus	thruringiensis	0.188712	0.069572	5681	4323	1198	160
Bacillus_thuringiensis_MC28_uid176369_NC_018693.fna	-3.10617	3.70507	0.366672	0.0322344	0	-3.07838	0.693047	0.34714	0.024421	0	-3.00711	5.41449	0.354115	0.0209953	0	Firmicutes	Bacillus	thruringiensis	0.157587	0.0789725	5498	4298	933	267
Bacillus_thuringiensis_serovar_chinensis_CT_43_uid158151_NC_017208.fna	-3.10821	3.66667	0.365666	0.0325238	0	-3.08707	0.996765	0.349807	0.02388	0	-3.02237	5.48683	0.353758	0.0209986	0	Firmicutes	Bacillus	thruringiensis	0.213745	0.0639673	5702	4304	1359	39
Bacillus_thuringiensis_serovar_finitimus_YBT_020_uid158875_NC_017200.fna	-3.1309	3.61762	0.366287	0.0337889	1.1057e-06	-2.92933	0.754437	0.354751	0.0225703	2.651e-06	-3.01197	5.35549	0.355395	0.021254	1.12035e-06	Firmicutes	Bacillus	thruringiensis	0.172568	0.0461677	5519	4253	980	286
Bacillus_thuringiensis_serovar_IS5056_uid190186_NC_020376.fna	-3.12536	3.66258	0.364604	0.0329682	0	-3.00657	1.02318	0.354183	0.0228472	0	-3.02104	5.49193	0.353846	0.0209933	7.28341e-07	Firmicutes	Bacillus	thruringiensis	0.218362	0.0418354	5649	4290	1358	1
Bacillus_thuringiensis_serovar_konkukian_97_27_uid58089_NC_005957.fna	-3.10813	3.66294	0.366866	0.0331054	2.73e-07	-2.99627	0.697633	0.345475	0.0233439	0	-3.00242	5.23768	0.354053	0.0211777	1.90924e-07	Firmicutes	Bacillus	thruringiensis	0.159997	0.0866719	5405	4285	949	171
Bacillus_thuringiensis_serovar_kurstaki_HD73_uid189188_NC_020238.fna	-3.11808	3.62219	0.364841	0.0329406	0	-3.07123	0.99208	0.348554	0.0239463	0	-3.01704	5.6468	0.352787	0.0209941	0	Firmicutes	Bacillus	thruringiensis	0.215006	0.0658857	5917	4289	1341	287
Bacillus_thuringiensis_YBT_1518_uid229419_NC_022873.fna	-3.10199	3.71089	0.365968	0.0323393	0	-3.09203	1.07109	0.350881	0.0251089	0	-3.01372	6.00228	0.354183	0.020796	0	Firmicutes	Bacillus	thruringiensis	0.223986	0.0607357	6204	4346	1439	419
Bifidobacterium_animalis_ATCC_25527_uid162513_NC_017834.fna	-3.24159	1.47127	0.617154	0.1024	0	-3.15079	0.134335	0.600179	0.0684084	0	-3.08234	1.93269	0.604744	0.0756611	0	Actino	Bifidobacterium	animalis	0.0837018	0.0402377	1610	1403	114	93
Bifidobacterium_animalis_lactis_AD011_uid58911_NC_011835.fna	-3.25677	1.4614	0.618957	0.103391	0	-2.89027	0.23424	0.581489	0.0681504	0	-3.06015	1.93369	0.604904	0.0762984	0	Actino	Bifidobacterium	animalis	0.138165	0.0900873	1637	1401	232	4
Bifidobacterium_animalis_lactis_ATCC_27673_uid222803_NC_022523.fna	-3.25289	1.46162	0.6188	0.103258	0	-3.10775	0.18145	0.602193	0.0735649	0	-3.06881	1.96301	0.606307	0.0750689	0	Actino	Bifidobacterium	animalis	0.110455	0.0392473	1674	1399	184	91
Bifidobacterium_animalis_lactis_B420_uid163691_NC_017866.fna	-3.2622	1.45899	0.618909	0.103336	0	-2.90859	0.244328	0.58205	0.0634039	0	-3.05935	1.9386	0.604828	0.0754447	0	Actino	Bifidobacterium	animalis	0.143478	0.0885842	1626	1395	230	1
Bifidobacterium_animalis_lactis_BB_12_uid158871_NC_017214.fna	-3.26344	1.457	0.619044	0.103431	0	-2.90527	0.24387	0.582241	0.0634818	0	-3.05693	1.9422	0.604813	0.0754038	0	Actino	Bifidobacterium	animalis	0.143395	0.0884255	1631	1399	225	7
Bifidobacterium_animalis_lactis_Bi_07_uid163693_NC_017867.fna	-3.26372	1.45935	0.618954	0.103364	0	-2.905	0.245541	0.582188	0.0636823	0	-3.06131	1.93882	0.604819	0.0754382	0	Actino	Bifidobacterium	animalis	0.144047	0.0883471	1624	1395	229	0
Bifidobacterium_animalis_lactis_Bl_04_uid59359_NC_012814.fna	-3.26474	1.45894	0.618943	0.103376	0	-2.91476	0.245774	0.582185	0.0636665	0	-3.057	1.93871	0.604821	0.0754382	5.15807e-07	Actino	Bifidobacterium	animalis	0.144181	0.0883289	1626	1395	230	1
Bifidobacterium_animalis_lactis_Bl12_uid210081_NC_021593.fna	-3.26073	1.45959	0.618915	0.103345	0	-2.89634	0.233875	0.580815	0.0698737	0	-3.05622	1.93861	0.604838	0.0754469	0	Actino	Bifidobacterium	animalis	0.138116	0.0916626	1627	1395	228	4
Bifidobacterium_animalis_lactis_BLC1_uid158867_NC_017216.fna	-3.25923	1.45947	0.618915	0.10334	0	-2.90818	0.245148	0.582187	0.0636378	0	-3.05717	1.93858	0.604829	0.0754411	0	Actino	Bifidobacterium	animalis	0.143838	0.0882587	1624	1395	229	0
Bifidobacterium_animalis_lactis_CNCM_I_2494_uid158869_NC_017215.fna	-3.25575	1.46212	0.618925	0.103327	0	-2.90822	0.246611	0.582736	0.0637926	0	-3.05803	1.94311	0.604854	0.0753862	0	Actino	Bifidobacterium	animalis	0.144362	0.0869222	1628	1397	231	0
Bifidobacterium_animalis_lactis_DSM_10140_uid59357_NC_012815.fna	-3.26206	1.45789	0.618904	0.103399	0	-2.91008	0.245616	0.582063	0.0635607	8.14279e-06	-3.05894	1.93848	0.60482	0.0754401	1.5476e-06	Actino	Bifidobacterium	animalis	0.144224	0.0885403	1628	1394	234	0
Bifidobacterium_animalis_lactis_V9_uid158865_NC_017217.fna	-3.2584	1.46186	0.618954	0.103365	0	-2.91325	0.246651	0.582714	0.0637043	0	-3.05653	1.94405	0.604884	0.0753402	0	Actino	Bifidobacterium	animalis	0.144387	0.0870442	1626	1397	229	0
Bifidobacterium_longum_BBMN68_uid60163_NC_014656.fna	-3.18742	1.48809	0.615535	0.0812411	0	-2.9598	0.43873	0.591817	0.0598683	0	-2.9796	2.26594	0.59946	0.0548137	0	Actino	Bifidobacterium	longum	0.227723	0.0566898	1890	1375	436	79
Bifidobacterium_longum_DJO10A_uid58833_NC_010816.fna	-3.19907	1.47811	0.615693	0.0810391	0	-2.92146	0.591984	0.599675	0.0635207	0	-2.98518	2.37579	0.601461	0.0554468	0	Actino	Bifidobacterium	longum	0.285963	0.0380303	2020	1375	611	34
Bifidobacterium_longum_F8_uid197184_NC_021008.fna	-3.19585	1.47966	0.615291	0.0809756	7.43414e-06	-2.90514	0.565665	0.593532	0.0641566	0	-2.93706	2.38499	0.596157	0.0750323	0.00520003	Actino	Bifidobacterium	longum	0.276572	0.0519431	2009	1372	587	50
Bifidobacterium_longum_infantis_157F_uid62693_NC_015052.fna	-3.19219	1.49121	0.615894	0.0806451	0	-2.94675	0.518747	0.594951	0.0604327	0	-2.98475	2.40031	0.600642	0.0543854	0	Actino	Bifidobacterium	longum	0.258097	0.0499112	2066	1381	543	142
Bifidobacterium_longum_infantis_ATCC_15697_uid159865_NC_017219.fna	-3.17512	1.49916	0.61777	0.0819679	0	-2.6838	0.962442	0.591388	0.059113	0	-2.8496	2.82896	0.598641	0.0540703	0	Actino	Bifidobacterium	longum	0.39099	0.0629648	2637	1402	1233	2
Bifidobacterium_longum_infantis_ATCC_15697_uid58677_NC_011593.fna	-3.17833	1.49898	0.617764	0.0819749	0	-2.68665	0.964824	0.591359	0.0591324	0	-2.85042	2.83275	0.598631	0.0540806	0	Actino	Bifidobacterium	longum	0.391615	0.0630216	2640	1402	1233	5
Bifidobacterium_longum_JCM_1217_uid62695_NC_015067.fna	-3.189	1.48655	0.615425	0.0810311	0	-2.85267	0.527209	0.607192	0.0609769	0	-2.95915	2.38516	0.603297	0.0544345	0	Actino	Bifidobacterium	longum	0.26183	0.0194303	2033	1376	542	115
Bifidobacterium_longum_JDM301_uid49131_NC_014169.fna	-3.19312	1.49184	0.617108	0.0814346	0	-2.93865	0.530806	0.59345	0.0654962	0	-2.95009	2.47784	0.598149	0.0550881	0	Actino	Bifidobacterium	longum	0.262458	0.0563965	2079	1386	534	159
Bifidobacterium_longum_KACC_91563_uid158861_NC_017221.fna	-3.186	1.4894	0.615222	0.081025	0	-2.88775	0.559973	0.594604	0.0611053	5.3574e-06	-2.95141	2.3853	0.598073	0.0544482	1.2577e-06	Actino	Bifidobacterium	longum	0.273237	0.0491779	1996	1380	564	52
Bifidobacterium_longum_NCC2705_uid57939_NC_004307.fna	-3.18646	1.47553	0.615568	0.0812405	0	-2.95232	0.472219	0.598777	0.0621829	0	-2.98923	2.25664	0.601198	0.0551352	0	Actino	Bifidobacterium	longum	0.242466	0.0398994	1891	1368	469	54
Brucella_abortus_A13334_uid83615_NC_016795.fna	-3.17724	2.71058	0.584538	0.113244	0	-2.99914	0.143295	0.566356	0.0776701	0	-3.0183	3.28603	0.572203	0.0970263	0	Aprot	Brucella	Species	0.050212	0.0455876	3198	2948	250	0
Brucella_abortus_bv__1_9_941_uid58019_NC_006932.fna	-3.17665	2.71075	0.584513	0.113256	0	-3.01248	0.141948	0.567109	0.0775043	0	-3.01607	3.28645	0.572193	0.0969754	0	Aprot	Brucella	Species	0.0497757	0.0436091	3192	2949	242	1
Brucella_abortus_S19_uid58873_NC_010742.fna	-3.17577	2.70875	0.584554	0.113239	0	-3.01362	0.141729	0.566934	0.0781941	0	-3.01561	3.28394	0.572217	0.0970477	0	Aprot	Brucella	Species	0.0497439	0.0441555	3194	2947	244	3
Brucella_canis_ATCC_23365_uid59009_NC_010103.fna	-3.18146	2.71615	0.584591	0.113532	0	-3.07945	0.163356	0.57229	0.0780421	0	-3.01794	3.31277	0.572427	0.0969814	0	Aprot	Brucella	Species	0.056744	0.0306812	3172	2947	222	3
Brucella_canis_HSK_A52141_uid83613_NC_016778.fna	-3.18428	2.69073	0.584559	0.113312	0	-3.06435	0.155163	0.572327	0.0794296	0	-3.0199	3.27751	0.572372	0.0968991	0	Aprot	Brucella	Species	0.0545327	0.030509	3140	2919	216	5
Brucella_ceti_TE10759_12_uid229880_NC_022905.fna	-3.18025	2.69963	0.584503	0.113349	0	-3.04696	0.147296	0.568861	0.0813328	0	-3.01649	3.27803	0.572279	0.0971545	0	Aprot	Brucella	Species	0.0517387	0.0391343	3179	2952	219	8
Brucella_ceti_TE28753_12_uid229879_NC_022907.fna	-3.17567	2.47965	0.584295	0.113646	0	-3.07574	0.194016	0.572602	0.0869562	0	-3.01734	3.27754	0.572178	0.0972734	0	Aprot	Brucella	Species	0.0725933	0.0291642	3625	2943	316	366
Brucella_melitensis_ATCC_23457_uid59241_NC_012441.fna	-3.18399	2.71117	0.584529	0.113102	0	-3.02922	0.168708	0.566873	0.082033	0	-3.01735	3.31122	0.572212	0.0968567	0	Aprot	Brucella	Species	0.0586111	0.044249	3216	2949	264	3
Brucella_melitensis_biovar_Abortus_2308_uid62937_NC_007618.fna	-3.17707	2.70309	0.584506	0.113276	0	-3.04124	0.141574	0.567223	0.0773933	0	-3.01259	3.27831	0.572219	0.0970166	0	Aprot	Brucella	Species	0.0497768	0.0433018	3184	2942	240	2
Brucella_melitensis_bv__1_16M_uid57735_NC_003317.fna	-3.17961	2.69776	0.584409	0.113018	1.112e-06	-3.03426	0.152587	0.568286	0.0812216	0	-3.01665	3.29493	0.572223	0.096912	3.035e-06	Aprot	Brucella	Species	0.0535363	0.0403612	3214	2936	246	32
Brucella_melitensis_M28_uid158857_NC_017244.fna	-3.17946	2.7113	0.584482	0.113108	0	-3.02045	0.172209	0.566625	0.081992	5.8069e-06	-3.016	3.31175	0.572194	0.0968759	3.02e-07	Aprot	Brucella	Species	0.0597496	0.0447643	3222	2951	271	0
Brucella_melitensis_M5_90_uid158855_NC_017246.fna	-3.17734	2.70535	0.584492	0.113107	0	-3.02589	0.173067	0.566723	0.0819203	0	-3.01433	3.31223	0.572194	0.0968531	0	Aprot	Brucella	Species	0.0601355	0.0445395	3229	2949	272	8
Brucella_melitensis_NI_uid158853_NC_017248.fna	-3.17536	2.706	0.584547	0.113141	0	-3.01388	0.155506	0.566743	0.0810758	0	-3.01646	3.29447	0.57229	0.0968808	0	Aprot	Brucella	Species	0.0543733	0.0446244	3203	2946	250	7
Brucella_microti_CCM_4915_uid59319_NC_013119.fna	-3.17585	2.75828	0.584785	0.11363	1.08763e-06	-3.07996	0.133956	0.572263	0.0749883	0	-3.01674	3.33737	0.572543	0.0970432	1.49819e-06	Aprot	Brucella	Species	0.0463299	0.031228	3156	2953	167	36
Brucella_ovis_ATCC_25840_uid58113_NC_009505.fna	-3.18326	2.63735	0.58446	0.114091	0	-3.04193	0.173496	0.56644	0.0794576	0	-3.01573	3.27559	0.571946	0.0972694	0	Aprot	Brucella	Species	0.061724	0.0451811	3281	2941	257	83
Brucella_pinnipedialis_B2_94_uid71131_NC_015857.fna	-3.17332	2.75584	0.584483	0.113562	0	-3.04894	0.167316	0.564967	0.0763788	0	-3.01689	3.39927	0.571989	0.0965208	0	Aprot	Brucella	Species	0.0572641	0.0489945	3283	2999	228	56
Brucella_suis_1330_uid159871_NC_017251.fna	-3.17945	2.73012	0.58451	0.113188	0	-3.09669	0.15378	0.57393	0.0807199	0	-3.01857	3.31516	0.572513	0.097073	0	Aprot	Brucella	Species	0.0533287	0.0263529	3167	2950	217	0
Brucella_suis_1330_uid57927_NC_004310.fna	-3.1794	2.72979	0.584525	0.113196	0	-3.0956	0.153948	0.574044	0.0803117	0	-3.01818	3.31517	0.572513	0.09707	0	Aprot	Brucella	Species	0.0534018	0.0261034	3168	2950	217	1
Brucella_suis_ATCC_23445_uid59015_NC_010169.fna	-3.17573	2.70729	0.584467	0.113306	0	-3.0594	0.170664	0.566728	0.0740902	0	-3.01391	3.32461	0.572052	0.096359	0	Aprot	Brucella	Species	0.059312	0.0444651	3219	2945	241	33
Brucella_suis_VBI22_uid83617_NC_016797.fna	-3.17241	2.72833	0.584569	0.113324	0	-3.09938	0.157494	0.572892	0.0794899	0	-3.01452	3.31609	0.572506	0.0970686	0	Aprot	Brucella	Species	0.0545757	0.0291101	3174	2952	222	0
Campylobacter_jejuni_00_2425_uid219359_NC_022362.fna	-3.06911	1.28909	0.312351	0.0966965	0	-2.94799	0.342157	0.301534	0.0763901	0	-2.98036	1.71898	0.305054	0.0857564	0	Eprot	Campylobacter	jejuni	0.209771	0.0508475	1819	1398	421	0
Campylobacter_jejuni_00_2426_uid219324_NC_022352.fna	-3.06692	1.28003	0.312413	0.0969336	0	-3.07179	0.247324	0.293219	0.0833071	0	-2.99171	1.61514	0.303986	0.0920889	0.00092871	Eprot	Campylobacter	jejuni	0.161964	0.0914759	1714	1394	318	2
Campylobacter_jejuni_00_2538_uid219325_NC_022351.fna	-3.06635	1.28163	0.312379	0.0969393	0	-3.02614	0.294025	0.297135	0.0828694	0	-2.99194	1.66479	0.30432	0.0905328	0.000660743	Eprot	Campylobacter	jejuni	0.186635	0.0721789	1783	1394	388	1
Campylobacter_jejuni_00_2544_uid219326_NC_022353.fna	-3.06843	1.27908	0.312244	0.0969852	0	-3.08016	0.291774	0.2937	0.0843856	0	-2.99008	1.66315	0.303728	0.0923551	0.000962028	Eprot	Campylobacter	jejuni	0.185753	0.0883306	1781	1394	384	3
Campylobacter_jejuni_4031_uid222817_NC_022529.fna	-3.0659	1.30119	0.312553	0.0965467	0	-2.90554	0.275859	0.299225	0.0743199	0	-2.97379	1.66933	0.304677	0.0854858	0	Eprot	Campylobacter	jejuni	0.174941	0.0628701	1732	1400	318	14
Campylobacter_jejuni_81_176_uid58503_NC_008787.fna	-3.06998	1.2882	0.312659	0.0967196	0	-2.85376	0.232303	0.308924	0.0717351	0	-2.97396	1.61655	0.306204	0.0852731	0	Eprot	Campylobacter	jejuni	0.152834	0.0173381	1673	1392	259	22
Campylobacter_jejuni_81116_uid58771_NC_009839.fna	-3.0682	1.29443	0.312715	0.0968222	0	-2.87816	0.238392	0.303634	0.0735521	0	-2.97446	1.62811	0.305415	0.085543	0	Eprot	Campylobacter	jejuni	0.155522	0.0425151	1669	1395	259	15
Campylobacter_jejuni_doylei_269_97_uid58671_NC_009707.fna	-3.0586	1.26502	0.312894	0.0957479	0	-2.81527	0.241707	0.31522	0.0719482	0	-2.95849	1.84511	0.305733	0.0834433	0	Eprot	Campylobacter	jejuni	0.160462	-0.0106851	2031	1404	302	325
Campylobacter_jejuni_IA3902_uid159531_NC_017279.fna	-3.06848	1.29086	0.312173	0.0967371	0	-2.87472	0.25722	0.303849	0.0722883	0	-2.97289	1.63505	0.305659	0.0854696	0	Eprot	Campylobacter	jejuni	0.166193	0.0389912	1700	1397	295	8
Campylobacter_jejuni_ICDCCJ07001_uid61249_NC_014802.fna	-3.0747	1.25079	0.313055	0.0960799	0	-2.88159	0.259428	0.308413	0.0769309	0	-2.97713	1.66484	0.306001	0.0856969	0	Eprot	Campylobacter	jejuni	0.17182	0.0215526	1848	1399	329	120
Campylobacter_jejuni_M1_uid159535_NC_017280.fna	-3.07013	1.2856	0.312819	0.0967208	0	-2.87629	0.226165	0.305175	0.0724525	0	-2.97415	1.61665	0.30601	0.0854124	0	Eprot	Campylobacter	jejuni	0.149613	0.0356914	1687	1396	255	36
Campylobacter_jejuni_NCTC_11168___ATCC_700819_uid57587_NC_002163.fna	-3.07034	1.2848	0.312351	0.0966851	0	-2.89141	0.274336	0.302177	0.0712328	0	-2.97585	1.64148	0.305486	0.0851843	0	Eprot	Campylobacter	jejuni	0.175976	0.0477743	1710	1395	315	0
Campylobacter_jejuni_NCTC_11168_BN148_uid174152_NC_018521.fna	-3.07079	1.28511	0.312354	0.0966637	0	-2.89141	0.274336	0.302177	0.0712328	0	-2.97582	1.64148	0.305488	0.0851839	0	Eprot	Campylobacter	jejuni	0.175943	0.0477882	1710	1395	315	0
Campylobacter_jejuni_PT14_uid176499_NC_018709.fna	-3.07078	1.28969	0.312294	0.0965894	0	-2.86786	0.264014	0.302037	0.0718129	0	-2.97671	1.63525	0.305401	0.0853852	0	Eprot	Campylobacter	jejuni	0.16997	0.0481796	1693	1395	293	5
Campylobacter_jejuni_RM1221_uid57899_NC_003912.fna	-3.06895	1.29115	0.312325	0.0962162	0	-2.92935	0.342628	0.298548	0.0816649	0	-2.97597	1.77783	0.303061	0.085485	0	Eprot	Campylobacter	jejuni	0.209744	0.0650852	1923	1400	462	61
Campylobacter_jejuni_S3_uid159533_NC_017281.fna	-3.0709	1.2892	0.312306	0.0963077	0	-2.90041	0.284743	0.299877	0.0796212	0	-2.98004	1.68136	0.304878	0.0866768	0	Eprot	Campylobacter	jejuni	0.18094	0.0585894	1811	1397	383	31
Chlamydia_psittaci_01DC12_uid179070_NC_019391.fna	-3.2647	1.03299	0.397709	0.0355633	0	-3.2439	0.029874	0.391377	0.0343619	0	-3.1355	1.17101	0.38965	0.041947	0.00221945	Chlamydiae	Chlamydia	psitacci	0.0281306	0.0231542	1030	987	42	1
Chlamydia_psittaci_84_55_uid175571_NC_018619.fna	-3.26784	0.974078	0.397807	0.0354661	0	-3.30973	0.063384	0.396472	0.036381	0	-3.17159	1.17206	0.390622	0.0317072	0	Chlamydiae	Chlamydia	psitacci	0.0611084	0.00484968	1113	990	78	45
Chlamydia_psittaci_CP3_uid175578_NC_018625.fna	-3.2577	0.993494	0.397749	0.0355006	0	-3.22811	0.049572	0.397644	0.0354996	0	-3.16997	1.16815	0.390553	0.0316506	0	Chlamydiae	Chlamydia	psitacci	0.0475506	0.000380901	1105	986	87	32
Chlamydia_psittaci_GR9_uid175572_NC_018620.fna	-3.25802	1.01022	0.397906	0.0355115	0	-3.15433	0.027207	0.398794	0.0380203	0	-3.15907	1.14715	0.390757	0.0316332	0	Chlamydiae	Chlamydia	psitacci	0.0263107	-0.00321605	1037	983	52	2
Chlamydia_psittaci_M56_uid175576_NC_018623.fna	-3.26306	1.02241	0.395058	0.0356179	0	-3.17886	0.025557	0.394256	0.0357792	0	-3.16563	1.16138	0.387884	0.031745	0	Chlamydiae	Chlamydia	psitacci	0.0244252	0.00293177	1035	988	35	12
Chlamydia_psittaci_MN_uid175573_NC_018627.fna	-3.25452	1.02295	0.397708	0.0355046	0	-3.26141	0.038394	0.395036	0.0338657	0	-3.1641	1.16849	0.39055	0.0315837	0	Chlamydiae	Chlamydia	psitacci	0.0361786	0.00972545	1044	988	54	2
Chlamydia_psittaci_NJ1_uid175579_NC_018626.fna	-3.27065	1.02301	0.397036	0.0357601	0	-3.25361	0.032325	0.389791	0.0359762	0	-3.17665	1.16143	0.389597	0.0319276	0	Chlamydiae	Chlamydia	psitacci	0.0306964	0.026569	1034	985	45	4
Chlamydia_psittaci_VS225_uid175574_NC_018621.fna	-3.26375	0.982943	0.397706	0.0354967	0	-3.22625	0.046017	0.393376	0.0370853	4.34622e-05	-3.17569	1.15739	0.390191	0.0319418	1.728e-06	Chlamydiae	Chlamydia	psitacci	0.0447964	0.0157934	1097	985	76	36
Chlamydia_psittaci_WC_uid175577_NC_018624.fna	-3.25956	1.02334	0.397882	0.0356297	0	-3.22615	0.042411	0.39676	0.0334746	0	-3.16726	1.17226	0.390788	0.0317263	0	Chlamydiae	Chlamydia	psitacci	0.0398724	0.00407405	1053	990	58	5
Chlamydia_psittaci_WS_RT_E30_uid175575_NC_018622.fna	-3.25727	1.00078	0.39783	0.035591	0	-3.13953	0.026061	0.393155	0.0394975	0	-3.16712	1.14079	0.390307	0.0317544	0	Chlamydiae	Chlamydia	psitacci	0.0254163	0.0170539	1041	981	51	9
Chlamydia_trachomatis_A_363_uid196769_NC_020966.fna	-3.28085	0.936958	0.417683	0.0504661	0	-3.04628	0.014143	0.417309	0.0404139	0	-3.2193	1.04403	0.413017	0.0476037	0	Chlamydiae	Chlamydia	trachomatis	0.0149285	0.00129239	944	918	26	0
Chlamydia_trachomatis_A_5291_uid196770_NC_020939.fna	-3.28137	0.93664	0.417663	0.0505251	1.92176e-05	-3.06538	0.014359	0.417439	0.04135	0	-3.21838	1.04402	0.413004	0.0476727	1.7241e-05	Chlamydiae	Chlamydia	trachomatis	0.0151404	0.00077395	944	918	26	0
Chlamydia_trachomatis_A_7249_uid196771_NC_020944.fna	-3.27684	0.936436	0.417692	0.0504798	6.40727e-06	-3.05897	0.013942	0.417372	0.0396254	0	-3.21891	1.04438	0.413029	0.0476237	5.74505e-06	Chlamydiae	Chlamydia	trachomatis	0.0147291	0.00110569	942	918	24	0
Chlamydia_trachomatis_A_HAR_13_uid58333_NC_007429.fna	-3.28051	0.933889	0.41769	0.0505458	0	-3.02952	0.013363	0.418768	0.0431427	0	-3.22129	1.04446	0.413026	0.0476089	0	Chlamydiae	Chlamydia	trachomatis	0.0141455	-0.0037186	947	918	22	7
Chlamydia_trachomatis_A2497_uid159863_NC_016798.fna	-3.28286	0.936307	0.417669	0.0504123	0	-3.07857	0.014644	0.41826	0.0422124	0	-3.22096	1.04432	0.413029	0.0475839	0	Chlamydiae	Chlamydia	trachomatis	0.0154558	-0.00203996	944	918	26	0
Chlamydia_trachomatis_A2497_uid159993_NC_017437.fna	-3.28213	0.93634	0.417688	0.0504149	0	-3.01658	0.014359	0.417856	0.0413177	0	-3.21965	1.04433	0.41304	0.0475762	0	Chlamydiae	Chlamydia	trachomatis	0.0151451	-0.000580156	943	918	25	0
Chlamydia_trachomatis_B_Jali20_OT_uid59351_NC_012686.fna	-3.27975	0.935257	0.417697	0.0503942	0	-3.0674	0.015289	0.421218	0.0453972	0	-3.21453	1.04435	0.412992	0.0476043	0	Chlamydiae	Chlamydia	trachomatis	0.0160951	-0.0121103	943	918	24	1
Chlamydia_trachomatis_B_TZ1A828_OT_uid59349_NC_012687.fna	-3.28861	0.937384	0.417688	0.0504378	0	-3.02511	0.014233	0.416989	0.0422301	0	-3.22901	1.04428	0.413025	0.0475911	0	Chlamydiae	Chlamydia	trachomatis	0.0150257	0.00241637	941	918	23	0
Chlamydia_trachomatis_C_TW_3_uid232251_NC_023060.fna	-3.28033	0.935449	0.4177	0.0505129	0	-3.14715	0.013967	0.41863	0.0443607	0	-3.2246	1.04355	0.412951	0.0476766	0	Chlamydiae	Chlamydia	trachomatis	0.0147446	-0.00320856	944	917	26	1
Chlamydia_trachomatis_D_13-96_uid216090_NC_022119.fna	-3.27887	0.937197	0.417702	0.0506632	1.28041e-05	-3.03326	0.01234	0.420583	0.0442662	0.000243112	-3.2186	1.04275	0.413099	0.0479006	2.0139e-05	Chlamydiae	Chlamydia	trachomatis	0.0130581	-0.00991649	938	918	20	0
Chlamydia_trachomatis_D_14-96_uid216090_NC_022109.fna	-3.28172	0.933617	0.417698	0.0511587	0.000128532	-2.99586	0.011767	0.418118	0.0492215	0.000339934	-3.22198	1.0416	0.41296	0.0495844	0.000378266	Chlamydiae	Chlamydia	trachomatis	0.0124802	-0.00144992	934	916	18	0
Chlamydia_trachomatis_D_CS637_11_CP007131.fna	-3.28971	0.938248	0.417747	0.0505077	0	-2.9723	0.011305	0.418487	0.0474562	0	-3.22158	1.04268	0.413081	0.0477915	0	Chlamydiae	Chlamydia	trachomatis	0.0120038	-0.00255334	935	918	17	0
Chlamydia_trachomatis_D_EC_uid159881_NC_017434.fna	-3.27856	0.936958	0.417687	0.0505302	0	-3.04145	0.012238	0.420739	0.0481612	0	-3.22349	1.04252	0.413074	0.0478006	0	Chlamydiae	Chlamydia	trachomatis	0.0129569	-0.0105033	937	918	19	0
Chlamydia_trachomatis_D_LC_uid159879_NC_017436.fna	-3.28727	0.937513	0.417703	0.0505578	0	-2.99603	0.011557	0.418621	0.0475187	0	-3.22444	1.04252	0.413075	0.0478013	0	Chlamydiae	Chlamydia	trachomatis	0.0122208	-0.00316718	935	918	17	0
Chlamydia_trachomatis_D_SotonD1_uid196772_NC_020967.fna	-3.28478	0.936984	0.417654	0.0507067	2.77486e-05	-3.07896	0.012052	0.419018	0.0423573	0	-3.22781	1.04259	0.412991	0.0489107	0.000248421	Chlamydiae	Chlamydia	trachomatis	0.0127489	-0.00470396	938	917	19	2
Chlamydia_trachomatis_D_SotonD5_uid196773_NC_020943.fna	-3.27841	0.937414	0.417751	0.0504954	0	-3.01124	0.010378	0.41376	0.0494068	0	-3.21661	1.04214	0.412997	0.0483793	0.000138177	Chlamydiae	Chlamydia	trachomatis	0.0109716	0.0138491	935	918	16	1
Chlamydia_trachomatis_D_SotonD6_uid196774_NC_020968.fna	-3.27862	0.937972	0.417741	0.0506841	3.94468e-05	-3.01031	0.011557	0.417323	0.0466304	0	-3.22297	1.04256	0.413036	0.0480739	6.42649e-05	Chlamydiae	Chlamydia	trachomatis	0.0122157	0.00144431	935	918	17	0
Chlamydia_trachomatis_D_UW_3_CX_uid57637_NC_000117.fna	-3.28395	0.936842	0.417715	0.0505307	0	-2.99569	0.011767	0.418288	0.0476452	0	-3.22423	1.04252	0.413073	0.0477888	0	Chlamydiae	Chlamydia	trachomatis	0.0124381	-0.00197766	936	918	18	0
Chlamydia_trachomatis_E_11023_uid161369_NC_017431.fna	-3.27576	0.937803	0.417685	0.0506739	0	-3.04103	0.012535	0.420503	0.0409817	0	-3.2191	1.04303	0.413097	0.0478689	0	Chlamydiae	Chlamydia	trachomatis	0.0132562	-0.00970076	937	918	19	0
Chlamydia_trachomatis_E_12-94_uid216090_NC_022108.fna	-3.28088	0.935432	0.41753	0.0528642	0.000506718	-3.09146	0.012583	0.420091	0.0442518	0.000397362	-3.21205	1.04301	0.412606	0.0530802	0.00114764	Chlamydiae	Chlamydia	trachomatis	0.0132897	-0.00882202	935	915	20	0
Chlamydia_trachomatis_E_150_uid161403_NC_017439.fna	-3.28293	0.937512	0.417692	0.0505956	0	-3.01755	0.012535	0.416594	0.0400086	0	-3.22803	1.043	0.413083	0.0478058	0	Chlamydiae	Chlamydia	trachomatis	0.0132604	0.00379745	939	918	21	0
Chlamydia_trachomatis_E_Bour_uid196775_NC_020971.fna	-3.28524	0.936123	0.417674	0.0506533	0	-3.20502	0.013999	0.423816	0.0421083	0	-3.22222	1.04259	0.4131	0.0478589	0	Chlamydiae	Chlamydia	trachomatis	0.0147337	-0.0210607	940	918	20	2
Chlamydia_trachomatis_E_C599_uid222812_NC_022537.fna	-3.28856	0.937614	0.417755	0.0505992	0	-2.99109	0.012322	0.415192	0.0395229	0	-3.21404	1.04263	0.41309	0.0481407	6.90564e-05	Chlamydiae	Chlamydia	trachomatis	0.0130513	0.00887845	938	918	19	1
Chlamydia_trachomatis_E_CS1025_11_CP010567.fna	-3.28127	0.936918	0.417664	0.0506664	0	-3.12587	0.013696	0.424138	0.0419681	0	-3.21477	1.04303	0.413078	0.047883	0	Chlamydiae	Chlamydia	trachomatis	0.0144104	-0.0221909	936	918	18	0
Chlamydia_trachomatis_E_SotonE4_uid196776_NC_020969.fna	-3.2729	0.938052	0.417759	0.0506049	0	-2.9879	0.011917	0.415709	0.0401612	0	-3.2129	1.04262	0.413067	0.0482498	9.97482e-05	Chlamydiae	Chlamydia	trachomatis	0.0126302	0.00709693	937	918	19	0
Chlamydia_trachomatis_E_SotonE8_uid196777_NC_020942.fna	-3.28392	0.933153	0.417737	0.0505433	3.21491e-06	-3.12508	0.014995	0.413338	0.0380085	0	-3.22155	1.04881	0.41285	0.0494181	0.000363268	Chlamydiae	Chlamydia	trachomatis	0.0158194	0.0152729	941	915	23	3
Chlamydia_trachomatis_E_SW3_uid167483_NC_017952.fna	-3.27394	0.938382	0.417706	0.0505748	0	-3.03555	0.012385	0.415341	0.0394644	0	-3.22137	1.0429	0.413058	0.0478184	0	Chlamydiae	Chlamydia	trachomatis	0.0130416	0.00819157	938	918	20	0
Chlamydia_trachomatis_F_11-96_uid216090_NC_022107.fna	-3.27371	0.936912	0.417728	0.050562	0	-3.10024	0.012688	0.4189	0.043124	0	-3.22349	1.04285	0.413116	0.0477909	0	Chlamydiae	Chlamydia	trachomatis	0.0133726	-0.00404203	940	918	21	1
Chlamydia_trachomatis_F_1-93_uid216090_NC_022117.fna	-3.2835	0.933183	0.417597	0.0507354	3.42912e-05	-3.07063	0.015649	0.426289	0.0489765	0.000894626	-3.22519	1.04259	0.413066	0.0482112	9.01603e-05	Chlamydiae	Chlamydia	trachomatis	0.0165455	-0.0297205	941	916	24	1
Chlamydia_trachomatis_F_2-93_uid216090_NC_022106.fna	-3.27188	0.936783	0.417675	0.0507003	3.62944e-05	-3.01531	0.011647	0.416245	0.0443761	0.000429295	-3.22334	1.04262	0.413037	0.0485277	0.000172642	Chlamydiae	Chlamydia	trachomatis	0.0123353	0.00494785	937	918	17	2
Chlamydia_trachomatis_F_6-94_uid216090_NC_022118.fna	-3.28656	0.936771	0.417682	0.0507664	3.73624e-05	-3.08515	0.012568	0.420194	0.0454962	7.95672e-05	-3.21893	1.04277	0.413072	0.0479825	3.93185e-05	Chlamydiae	Chlamydia	trachomatis	0.0132715	-0.00865059	939	918	21	0
Chlamydia_trachomatis_F_CS847_08_CP010569.fna	-3.27988	0.937065	0.417638	0.0505781	0	-3.05982	0.013651	0.423046	0.043561	0	-3.22171	1.04306	0.413089	0.0477906	0	Chlamydiae	Chlamydia	trachomatis	0.0144089	-0.0185616	938	918	20	0
Chlamydia_trachomatis_F_SotonF3_uid196778_NC_020964.fna	-3.27696	0.937971	0.417712	0.0506409	2.23888e-05	-3.14777	0.011983	0.42093	0.0436395	0	-3.22578	1.04279	0.413021	0.0484243	0.000154394	Chlamydiae	Chlamydia	trachomatis	0.0126316	-0.0110717	936	918	18	0
Chlamydia_trachomatis_F_SW4_uid167484_NC_017951.fna	-3.27695	0.937299	0.41775	0.0505408	0	-3.10368	0.012868	0.419335	0.0421226	0	-3.2183	1.04274	0.413105	0.0477649	0	Chlamydiae	Chlamydia	trachomatis	0.0135761	-0.00546342	939	918	21	0
Chlamydia_trachomatis_F_SW5_uid167485_NC_017953.fna	-3.27404	0.937683	0.417735	0.0505385	0	-2.98185	0.012607	0.418894	0.0430701	0	-3.21996	1.04274	0.413106	0.0477693	0	Chlamydiae	Chlamydia	trachomatis	0.0133628	-0.00399719	938	918	20	0
Chlamydia_trachomatis_F_SWFPminus_uid222813_NC_022548.fna	-3.29038	0.937839	0.417739	0.0506419	2.02593e-05	-3.09364	0.012592	0.418599	0.0427381	0	-3.21622	1.04273	0.413076	0.0481116	7.19265e-05	Chlamydiae	Chlamydia	trachomatis	0.0132562	-0.00296703	938	918	20	0
Chlamydia_trachomatis_G_11074_uid161409_NC_017440.fna	-3.28775	0.937159	0.417726	0.0505404	0	-3.03363	0.011779	0.421768	0.0483609	0	-3.22643	1.04287	0.413088	0.0477724	0	Chlamydiae	Chlamydia	trachomatis	0.0124341	-0.0138927	937	918	19	0
Chlamydia_trachomatis_G_11222_uid161361_NC_017430.fna	-3.27958	0.936442	0.417812	0.0505092	0	-3.08479	0.011992	0.417945	0.0479156	0	-3.21233	1.04235	0.413115	0.0477794	0	Chlamydiae	Chlamydia	trachomatis	0.0126516	-0.000459173	938	918	20	0
Chlamydia_trachomatis_G_9301_uid161377_NC_017432.fna	-3.28342	0.937216	0.417735	0.0505302	0	-3.01217	0.011845	0.420599	0.0490294	0	-3.2164	1.04281	0.413089	0.0477638	0	Chlamydiae	Chlamydia	trachomatis	0.0125369	-0.00985739	938	918	20	0
Chlamydia_trachomatis_G_9768_uid161353_NC_017429.fna	-3.28652	0.937246	0.417739	0.0505348	0	-2.99875	0.011629	0.420157	0.0493719	0	-3.21767	1.04281	0.413092	0.047765	0	Chlamydiae	Chlamydia	trachomatis	0.0123288	-0.00832668	937	918	19	0
Chlamydia_trachomatis_G_SotonG1_uid196779_NC_020941.fna	-3.28159	0.937531	0.417745	0.0505276	0	-2.99876	0.01051	0.411989	0.0440943	0	-3.22048	1.04217	0.413025	0.0483703	0.000138173	Chlamydiae	Chlamydia	trachomatis	0.0111791	0.0200167	936	918	18	0
Chlamydia_trachomatis_Ia_CS190_96_CP010571.fna	-3.28709	0.937948	0.417782	0.0504797	0	-2.97482	0.011005	0.417901	0.0480236	0	-3.22373	1.04203	0.413093	0.0477771	0	Chlamydiae	Chlamydia	trachomatis	0.0116953	-0.000410875	935	918	17	0
Chlamydia_trachomatis_Ia_SotonIa1_uid196780_NC_020970.fna	-3.28735	0.937837	0.417815	0.0504912	0	-3.06968	0.011884	0.418041	0.0481344	0	-3.21115	1.04263	0.413098	0.0477565	0	Chlamydiae	Chlamydia	trachomatis	0.012529	-0.000780156	938	918	20	0
Chlamydia_trachomatis_Ia_SotonIa3_uid196781_NC_020940.fna	-3.28734	0.937837	0.417812	0.0504924	0	-3.02345	0.012037	0.41846	0.0480827	0	-3.2226	1.04278	0.413101	0.0477537	0	Chlamydiae	Chlamydia	trachomatis	0.0127368	-0.0022358	938	918	20	0
Chlamydia_trachomatis_Ia20-97_uid216090_NC_022120.fna	-3.28051	0.936835	0.417741	0.0509529	8.75288e-05	-3.0446	0.012979	0.421373	0.0464068	0.000231143	-3.22447	1.04318	0.413082	0.048208	9.77779e-05	Chlamydiae	Chlamydia	trachomatis	0.0136857	-0.0124891	939	918	21	0
Chlamydia_trachomatis_IU824_uid193712_NC_020511.fna	-3.27576	0.936027	0.417669	0.050651	0	-3.10435	0.01375	0.424655	0.044382	0.000290909	-3.21372	1.04302	0.413002	0.0488832	0.000210926	Chlamydiae	Chlamydia	trachomatis	0.0145278	-0.0239312	938	918	19	1
Chlamydia_trachomatis_IU888_uid193713_NC_020512.fna	-3.27791	0.936297	0.417669	0.0506477	0	-3.10951	0.01375	0.424655	0.043058	0	-3.21387	1.04302	0.413002	0.0488649	0.000207091	Chlamydiae	Chlamydia	trachomatis	0.0145248	-0.0239312	937	918	19	0
Chlamydia_trachomatis_J_27-97_uid216090_NC_022110.fna	-3.2788	0.931283	0.417497	0.0527771	0.000460655	-3.11701	0.01387	0.419394	0.0644585	0.00439798	-3.21414	1.04278	0.412575	0.0538071	0.00130996	Chlamydiae	Chlamydia	trachomatis	0.0147059	-0.00654039	946	919	25	2
Chlamydia_trachomatis_J_31-98_uid216090_NC_022121.fna	-3.28612	0.937696	0.417761	0.0505644	3.19933e-06	-2.99695	0.012037	0.419623	0.047343	0	-3.2181	1.04321	0.413092	0.0477975	2.87575e-06	Chlamydiae	Chlamydia	trachomatis	0.0127395	-0.00641594	938	918	20	0
Chlamydia_trachomatis_J_6276tet1_uid213394_NC_021892.fna	-3.28315	0.955369	0.417975	0.0506251	1.04672e-06	-2.51063	0.026809	0.479764	0.0361069	0	-3.18913	1.08095	0.415106	0.0471053	9.2511e-07	Chlamydiae	Chlamydia	trachomatis	0.0273847	-0.198908	968	930	37	1
Chlamydia_trachomatis_K_SotonK1_uid196782_NC_020965.fna	-3.28092	0.937711	0.417771	0.0504822	0	-2.99538	0.010924	0.414042	0.0491857	0	-3.21987	1.04245	0.413018	0.048482	0.000161159	Chlamydiae	Chlamydia	trachomatis	0.0115936	0.0129352	936	918	18	0
Chlamydia_trachomatis_L1_115_uid196784_NC_020929.fna	-3.28348	0.937096	0.417808	0.050608	0	-3.04142	0.008552	0.428672	0.0466218	0	-3.22265	1.03908	0.413298	0.0477739	0	Chlamydiae	Chlamydia	trachomatis	0.00909379	-0.0370341	933	918	15	0
Chlamydia_trachomatis_L1_1322_p2_uid196800_NC_020972.fna	-3.28436	0.937344	0.417787	0.0506787	2.027e-05	-2.97927	0.008801	0.42802	0.0478788	0	-3.22316	1.03943	0.41318	0.0489062	0.000266493	Chlamydiae	Chlamydia	trachomatis	0.00940505	-0.0349106	934	918	16	0
Chlamydia_trachomatis_L1_224_uid196785_NC_020973.fna	-3.2773	0.937096	0.417788	0.0506461	0	-3.08735	0.008477	0.429279	0.0445972	0	-3.22587	1.03882	0.413282	0.0478068	0	Chlamydiae	Chlamydia	trachomatis	0.008989	-0.0391445	933	918	15	0
Chlamydia_trachomatis_L1_440_LN_uid196783_NC_020937.fna	-3.28473	0.936682	0.417784	0.0506328	6.40559e-06	-3.04773	0.009665	0.430523	0.0439416	0	-3.21607	1.03926	0.413297	0.0477733	5.77333e-06	Chlamydiae	Chlamydia	trachomatis	0.0102494	-0.0433331	936	918	18	0
Chlamydia_trachomatis_L2_25667R_uid196786_NC_020930.fna	-3.2792	0.937147	0.417817	0.0505993	0	-3.11717	0.008273	0.431524	0.044237	0	-3.22763	1.03884	0.413291	0.0477853	0	Chlamydiae	Chlamydia	trachomatis	0.00877842	-0.0465696	934	918	16	0
Chlamydia_trachomatis_L2_434_Bu_f__uid198644_NC_021052.fna	-3.27566	0.937138	0.417819	0.0506049	0	-3.07602	0.008528	0.429174	0.0437622	0	-3.21747	1.03884	0.413292	0.0477814	0	Chlamydiae	Chlamydia	trachomatis	0.00909283	-0.0386846	935	918	17	0
Chlamydia_trachomatis_L2_434_Bu_i__uid198643_NC_021050.fna	-3.27561	0.937138	0.417817	0.0506054	0	-3.07602	0.008528	0.429174	0.0437622	0	-3.21745	1.03884	0.413291	0.0477839	0	Chlamydiae	Chlamydia	trachomatis	0.00909283	-0.0386915	935	918	17	0
Chlamydia_trachomatis_L2_434_Bu_uid61633_NC_010287.fna	-3.27558	0.937138	0.417818	0.0506043	0	-3.07602	0.008528	0.429174	0.0437622	0	-3.2174	1.03884	0.413291	0.0477826	0	Chlamydiae	Chlamydia	trachomatis	0.00909283	-0.038688	935	918	17	0
Chlamydia_trachomatis_L2b_795_uid196791_NC_020938.fna	-3.28511	0.937264	0.417796	0.0505993	0	-3.00539	0.008627	0.427263	0.0448966	0	-3.21575	1.03872	0.41328	0.0477875	0	Chlamydiae	Chlamydia	trachomatis	0.00919662	-0.0323257	935	918	17	0
Chlamydia_trachomatis_L2b_8200_07_uid196787_NC_020945.fna	-3.2866	0.937594	0.417803	0.0505913	0	-2.99605	0.008435	0.425726	0.0456233	0	-3.22685	1.03886	0.413284	0.047779	0	Chlamydiae	Chlamydia	trachomatis	0.00898425	-0.0271023	934	918	16	0
Chlamydia_trachomatis_L2b_Ams1_uid196792_NC_020933.fna	-3.28137	0.937609	0.417812	0.0505846	0	-2.99605	0.008435	0.425726	0.0456233	0	-3.22833	1.03888	0.413263	0.0480919	7.50809e-05	Chlamydiae	Chlamydia	trachomatis	0.0089833	-0.0270713	934	918	16	0
Chlamydia_trachomatis_L2b_Ams2_uid196793_NC_020934.fna	-3.28026	0.936343	0.417769	0.0507703	4.05834e-05	-2.99605	0.008435	0.425726	0.0456233	0	-3.22394	1.03886	0.413159	0.0489652	0.00026375	Chlamydiae	Chlamydia	trachomatis	0.00899566	-0.0272198	934	918	16	0
Chlamydia_trachomatis_L2b_Ams3_uid196794_NC_020977.fna	-3.27856	0.937252	0.417783	0.0508143	5.01466e-05	-3.04473	0.008288	0.425314	0.0454896	0	-3.22284	1.03872	0.413144	0.0494339	0.000358134	Chlamydiae	Chlamydia	trachomatis	0.0087775	-0.0257746	934	918	16	0
Chlamydia_trachomatis_L2b_Ams4_uid196795_NC_020978.fna	-3.28511	0.937408	0.417788	0.0506522	1.28013e-05	-2.99605	0.008435	0.425726	0.0457858	0	-3.22646	1.03886	0.413218	0.0485089	0.000160753	Chlamydiae	Chlamydia	trachomatis	0.0089852	-0.0271541	934	918	16	0
Chlamydia_trachomatis_L2b_Ams5_uid196796_NC_020936.fna	-3.27669	0.937459	0.417823	0.0505911	0	-3.02802	0.008324	0.42828	0.0453512	0	-3.21992	1.03885	0.413193	0.0495207	0.000364827	Chlamydiae	Chlamydia	trachomatis	0.00888043	-0.0356624	933	918	15	0
Chlamydia_trachomatis_L2b_Canada1_uid196798_NC_020935.fna	-3.27905	0.931597	0.417827	0.0505992	2.25419e-05	-3.01802	0.010004	0.427229	0.0475122	9.996e-05	-3.22551	1.03854	0.413288	0.048603	0.000181986	Chlamydiae	Chlamydia	trachomatis	0.0107253	-0.0321039	939	915	15	9
Chlamydia_trachomatis_L2b_Canada2_uid196799_NC_020932.fna	-3.29076	0.936326	0.417735	0.0506874	0	-3.00539	0.008627	0.427263	0.0448966	0	-3.19881	1.03875	0.412654	0.0546521	0.00141517	Chlamydiae	Chlamydia	trachomatis	0.00920538	-0.0325364	934	916	17	1
Chlamydia_trachomatis_L2b_CS19_08_CP009923.fna	-3.28269	0.937594	0.417802	0.050592	0	-2.9285	0.008435	0.425726	0.0455909	0	-3.22524	1.03886	0.413283	0.0477795	0	Chlamydiae	Chlamydia	trachomatis	0.00898425	-0.0271058	934	918	16	0
Chlamydia_trachomatis_L2b_CS784_08_CP009925.fna	-3.28236	0.937495	0.417798	0.0505851	0	-2.9285	0.008435	0.425726	0.0455909	0	-3.22526	1.03886	0.413282	0.0477776	0	Chlamydiae	Chlamydia	trachomatis	0.0089852	-0.0271196	934	918	16	0
Chlamydia_trachomatis_L2b_CV204_uid196790_NC_020976.fna	-3.28272	0.937549	0.417773	0.0508073	4.79975e-05	-2.99318	0.008843	0.426213	0.0472088	0	-3.22497	1.03888	0.413186	0.0487324	0.000214654	Chlamydiae	Chlamydia	trachomatis	0.00940306	-0.0288553	935	918	17	0
Chlamydia_trachomatis_L2b_LST_uid196789_NC_020975.fna	-3.28625	0.937594	0.417786	0.050753	3.73296e-05	-2.98812	0.008447	0.425358	0.0453389	0	-3.22383	1.03888	0.4132	0.048501	0.000168451	Chlamydiae	Chlamydia	trachomatis	0.00898425	-0.0259134	934	918	16	0
Chlamydia_trachomatis_L2b_UCH_1_proctitis_uid61635_NC_010280.fna	-3.28331	0.937528	0.417808	0.0505972	0	-2.9285	0.008435	0.425726	0.0455909	0	-3.22516	1.03886	0.413284	0.047779	0	Chlamydiae	Chlamydia	trachomatis	0.00898425	-0.0270851	934	918	16	0
Chlamydia_trachomatis_L2b_UCH_2_uid196788_NC_020931.fna	-3.28665	0.937594	0.417801	0.0505913	0	-2.99605	0.008435	0.425726	0.0456233	0	-3.22683	1.03886	0.413282	0.047779	0	Chlamydiae	Chlamydia	trachomatis	0.00898425	-0.0271093	934	918	16	0
Chlamydia_trachomatis_L2c_uid68843_NC_015744.fna	-3.288	0.936492	0.417812	0.050602	0	-2.98937	0.008516	0.428135	0.0443689	0	-3.21573	1.03831	0.413267	0.0477927	0	Chlamydiae	Chlamydia	trachomatis	0.00909957	-0.0352119	936	918	18	0
Chlamydia_trachomatis_L2tet1_NZ_ACUI01000001.fna	-3.27373	0.956899	0.418206	0.0505606	0	-2.49918	0.023702	0.490338	0.0346794	0	-3.17983	1.07662	0.415296	0.0471191	0	Chlamydiae	Chlamydia	trachomatis	0.0242684	-0.229563	967	931	36	0
Chlamydia_trachomatis_L3_404_LN_uid196797_NC_020974.fna	-3.28659	0.937228	0.417803	0.0506072	0	-3.12793	0.008738	0.433738	0.044575	0	-3.21815	1.03926	0.413312	0.0477541	0	Chlamydiae	Chlamydia	trachomatis	0.00930134	-0.054001	932	918	14	0
Chlamydia_trachomatis_Sweden2_uid161995_NC_017441.fna	-3.28193	0.938259	0.417713	0.0505567	0	-3.03781	0.012334	0.41568	0.0401619	0	-3.21182	1.04284	0.413063	0.0478016	0	Chlamydiae	Chlamydia	trachomatis	0.013043	0.00703871	938	918	20	0
Clostridium_botulinum_A_ATCC_19397_uid58927_NC_009697.fna	-2.98954	2.76874	0.296367	0.0500822	0	-3.01408	0.413129	0.281958	0.0379946	0	-2.89294	3.86345	0.282053	0.0488279	0	Firmicutes	Clostridium	botulinum	0.129855	0.0719045	3628	3039	568	21
Clostridium_botulinum_A_ATCC_3502_uid61579_NC_009495.fna	-2.98342	2.76864	0.296749	0.0499563	0	-3.03437	0.438101	0.283832	0.0395928	0	-2.89243	3.88692	0.282447	0.0489451	0	Firmicutes	Clostridium	botulinum	0.136643	0.0642059	3658	3042	597	19
Clostridium_botulinum_A_Hall_uid58931_NC_009698.fna	-2.99196	2.75079	0.296386	0.0500941	0	-2.99998	0.351827	0.279333	0.0375848	0	-2.88993	3.76056	0.281847	0.0490051	0	Firmicutes	Clostridium	botulinum	0.113417	0.0854913	3506	3023	472	11
Clostridium_botulinum_A2_Kyoto_uid59229_NC_012563.fna	-2.98627	2.78893	0.296434	0.0495167	0	-3.02451	0.555354	0.285564	0.0367584	0	-2.89957	4.15528	0.28211	0.0474327	0	Firmicutes	Clostridium	botulinum	0.166069	0.0538968	3947	3074	723	150
Clostridium_botulinum_A3_Loch_Maree_uid59149_NC_010520.fna	-2.98455	2.78765	0.297172	0.049557	0	-3.00812	0.364353	0.287619	0.0374624	0	-2.88801	3.99291	0.283109	0.0473284	0	Firmicutes	Clostridium	botulinum	0.115605	0.0471392	3690	3049	472	169
Clostridium_botulinum_B1_Okra_uid59147_NC_010516.fna	-2.98609	2.78315	0.296934	0.0494449	0	-3.00109	0.392343	0.292254	0.0376008	0	-2.88817	3.95823	0.283359	0.0474466	0	Firmicutes	Clostridium	botulinum	0.123567	0.0229195	3707	3050	535	122
Clostridium_botulinum_Ba4_657_uid59173_NC_012658.fna	-2.98343	2.76295	0.295983	0.0498597	0	-3.04606	0.405289	0.288434	0.0375725	0	-2.89633	3.97779	0.282201	0.0479928	0	Firmicutes	Clostridium	botulinum	0.127923	0.0372731	3842	3048	607	187
Clostridium_botulinum_F_230613_uid159513_NC_017297.fna	-3.01488	2.68494	0.295786	0.050294	0	-3.03865	0.494852	0.287611	0.0365869	0	-2.89299	3.99308	0.283032	0.0477986	2.75476e-06	Firmicutes	Clostridium	botulinum	0.155634	0.0404349	3970	3056	714	200
Clostridium_botulinum_F_Langeland_uid58929_NC_009699.fna	-2.98201	2.79374	0.29695	0.0494471	1.78971e-06	-3.02834	0.503333	0.287325	0.0367036	0	-2.89187	3.99539	0.283089	0.0477867	2.50289e-06	Firmicutes	Clostridium	botulinum	0.152675	0.0475365	3752	3063	686	3
Clostridium_botulinum_H04402_065_uid162091_NC_017299.fna	-2.9898	2.72948	0.296924	0.0497784	0	-3.05447	0.392322	0.285633	0.0378703	0	-2.89807	3.91974	0.282081	0.0479233	0	Firmicutes	Clostridium	botulinum	0.125693	0.055931	3758	3037	536	185
Corynebacterium_diphtheriae_241_uid83607_NC_016782.fna	-3.04382	1.87667	0.54277	0.0364878	0	-2.88205	0.307389	0.526984	0.0224613	0	-2.96255	2.42655	0.534335	0.026776	0	Actino	Corynebacterium	diphtheria	0.140744	0.0425818	2344	1927	414	3
Corynebacterium_diphtheriae_31A_uid84309_NC_016799.fna	-3.04601	1.8871	0.543412	0.036548	0	-2.85759	0.340387	0.539615	0.0221478	0	-2.96008	2.53535	0.536212	0.0266541	0	Actino	Corynebacterium	diphtheria	0.152817	0.010116	2485	1936	475	74
Corynebacterium_diphtheriae_BH8_uid84311_NC_016800.fna	-3.04471	1.88473	0.542883	0.0363631	0	-2.84827	0.310845	0.538394	0.02395	0	-2.95287	2.48552	0.535561	0.026749	0	Actino	Corynebacterium	diphtheria	0.141595	0.011979	2458	1935	468	55
Corynebacterium_diphtheriae_C7__beta__uid84313_NC_016801.fna	-3.03851	1.88442	0.542992	0.0364522	0	-2.91365	0.296196	0.536992	0.0248615	0	-2.96928	2.49919	0.535034	0.0272787	0	Actino	Corynebacterium	diphtheria	0.135828	0.0160303	2449	1939	414	96
Corynebacterium_diphtheriae_CDCE_8392_uid84295_NC_016785.fna	-3.04651	1.87593	0.543032	0.0366072	0	-2.93412	0.300674	0.53722	0.0253612	0	-2.97264	2.43333	0.535927	0.0275614	0	Actino	Corynebacterium	diphtheria	0.138145	0.0155242	2363	1927	398	38
Corynebacterium_diphtheriae_HC01_uid84297_NC_016786.fna	-3.04322	1.879	0.542809	0.0364721	0	-2.88508	0.308648	0.526898	0.0224463	0	-2.96131	2.42715	0.534342	0.0267831	4.12e-07	Actino	Corynebacterium	diphtheria	0.141107	0.0429209	2342	1928	414	0
Corynebacterium_diphtheriae_HC02_uid84317_NC_016802.fna	-3.04005	1.88267	0.543117	0.0363632	0	-2.82523	0.300469	0.536974	0.0238436	0	-2.95087	2.46861	0.537114	0.0270281	0	Actino	Corynebacterium	diphtheria	0.137642	0.0164108	2360	1929	381	50
Corynebacterium_diphtheriae_HC03_uid84299_NC_016787.fna	-3.03862	1.88216	0.54299	0.0365684	0	-2.88302	0.324375	0.530997	0.0225942	0	-2.9618	2.47836	0.535029	0.0268856	0	Actino	Corynebacterium	diphtheria	0.147014	0.0322219	2366	1924	404	38
Corynebacterium_diphtheriae_HC04_uid84301_NC_016788.fna	-3.03998	1.90326	0.543192	0.0365066	0	-2.9159	0.326858	0.526143	0.0228151	0	-2.96633	2.48433	0.534535	0.0267505	0	Actino	Corynebacterium	diphtheria	0.146579	0.0460073	2370	1943	417	10
Corynebacterium_diphtheriae_INCA_402_uid83605_NC_016783.fna	-3.04395	1.88296	0.542757	0.0364587	0	-2.86517	0.311479	0.542823	0.0223838	0	-2.96307	2.44907	0.536509	0.0268347	0	Actino	Corynebacterium	diphtheria	0.141946	-0.000175423	2364	1933	399	32
Corynebacterium_diphtheriae_NCTC_13129_uid57691_NC_002935.fna	-3.03994	1.88228	0.542797	0.0366768	0	-2.86199	0.338332	0.531165	0.0257726	0	-2.95851	2.48863	0.534785	0.0271241	0	Actino	Corynebacterium	diphtheria	0.152384	0.0312527	2372	1926	413	33
Corynebacterium_diphtheriae_PW8_uid84303_NC_016789.fna	-3.04217	1.87665	0.542768	0.0364177	0	-2.90379	0.345745	0.54257	0.0279435	0	-2.96835	2.53068	0.53705	0.0272336	0	Actino	Corynebacterium	diphtheria	0.155591	0.000526386	2465	1932	461	72
Corynebacterium_diphtheriae_VA01_uid84305_NC_016790.fna	-3.04732	1.87684	0.542855	0.0366352	0	-2.90697	0.265052	0.528232	0.0233194	0	-2.96812	2.39544	0.534374	0.0272634	0	Actino	Corynebacterium	diphtheria	0.123763	0.0393952	2276	1920	329	27
Corynebacterium_pseudotuberculosis_1_06_A_uid159665_NC_017308.fna	-3.16325	1.91183	0.529451	0.0251809	0	-3.08265	0.090925	0.523761	0.0163302	0	-3.07722	2.27912	0.521926	0.0194148	0	Actino	Corynebacterium	pseudotuberculosis	0.0454341	0.0155885	2199	1974	165	60
Corynebacterium_pseudotuberculosis_1002_uid159677_NC_017300.fna	-3.16056	1.95353	0.529741	0.0250358	0	-3.01792	0.125097	0.523314	0.018506	0	-3.07007	2.33511	0.521919	0.0192584	0	Actino	Corynebacterium	pseudotuberculosis	0.0601818	0.0176103	2176	1977	195	4
Corynebacterium_pseudotuberculosis_258_uid167260_NC_017945.fna	-3.16217	1.95815	0.529645	0.0250988	0	-3.05481	0.099368	0.515035	0.0180228	0	-3.07209	2.3144	0.521453	0.0193313	0	Actino	Corynebacterium	pseudotuberculosis	0.0483087	0.0403552	2142	1975	158	9
Corynebacterium_pseudotuberculosis_267_uid162175_NC_017462.fna	-3.1608	1.96691	0.529657	0.024964	0	-3.0212	0.115198	0.522839	0.0182167	0	-3.07149	2.33763	0.521866	0.0191954	0	Actino	Corynebacterium	pseudotuberculosis	0.0553261	0.0186916	2154	1978	171	5
Corynebacterium_pseudotuberculosis_3_99_5_uid83609_NC_016781.fna	-3.16475	1.94874	0.529759	0.0250701	0	-3.00716	0.130861	0.522554	0.018191	0	-3.07336	2.33794	0.521847	0.0192511	0	Actino	Corynebacterium	pseudotuberculosis	0.0629418	0.0197561	2180	1978	201	1
Corynebacterium_pseudotuberculosis_31_uid162167_NC_017730.fna	-3.1649	1.92117	0.52987	0.0251561	0	-3.10169	0.084468	0.522328	0.0164791	0	-3.07434	2.29701	0.52164	0.0192132	0	Actino	Corynebacterium	pseudotuberculosis	0.0421299	0.0206824	2166	1974	132	60
Corynebacterium_pseudotuberculosis_316_uid89381_NC_016932.fna	-3.16547	1.95929	0.529592	0.0250735	0	-3.04941	0.094006	0.514627	0.0177349	0	-3.08042	2.31041	0.521492	0.0192367	0	Actino	Corynebacterium	pseudotuberculosis	0.0458264	0.0413542	2136	1975	140	21
Corynebacterium_pseudotuberculosis_42_02_A_uid159669_NC_017306.fna	-3.15835	1.94905	0.529765	0.0250992	0	-3.02192	0.131692	0.523304	0.018215	0	-3.07272	2.33761	0.521858	0.0192459	0	Actino	Corynebacterium	pseudotuberculosis	0.063293	0.0177032	2179	1978	201	0
Corynebacterium_pseudotuberculosis_C231_uid159675_NC_017301.fna	-3.163	1.94956	0.529766	0.0251173	0	-3.02493	0.120679	0.524275	0.0181498	0	-3.06945	2.32821	0.521892	0.0192803	0	Actino	Corynebacterium	pseudotuberculosis	0.0583007	0.0150315	2176	1976	193	7
Corynebacterium_pseudotuberculosis_CIP_52_97_uid159667_NC_017307.fna	-3.1582	1.94405	0.529615	0.0251113	0	-3.05167	0.100447	0.515207	0.017506	0	-3.0762	2.32059	0.521449	0.0192982	0	Actino	Corynebacterium	pseudotuberculosis	0.0491539	0.0397918	2190	1983	165	42
Corynebacterium_pseudotuberculosis_Cp162_uid168258_NC_018019.fna	-3.16124	1.93984	0.52969	0.0250496	0	-3.05493	0.079129	0.520125	0.0181544	0	-3.07208	2.29346	0.521746	0.0193168	0	Actino	Corynebacterium	pseudotuberculosis	0.0392254	0.0262899	2152	1977	123	52
Corynebacterium_pseudotuberculosis_FRC41_uid50585_NC_014329.fna	-3.16516	1.94955	0.52976	0.0250749	0	-3.01248	0.131551	0.523037	0.0183211	0	-3.0718	2.33791	0.521852	0.0192447	0	Actino	Corynebacterium	pseudotuberculosis	0.0632328	0.0184259	2179	1978	200	1
Corynebacterium_pseudotuberculosis_I19_uid159673_NC_017303.fna	-3.15816	1.95053	0.529697	0.0251156	0	-3.02817	0.130543	0.524141	0.0178947	0	-3.07513	2.33773	0.521852	0.0192506	0	Actino	Corynebacterium	pseudotuberculosis	0.0627523	0.0152124	2184	1977	204	3
Corynebacterium_pseudotuberculosis_P54B96_uid157909_NC_017031.fna	-3.16086	1.95065	0.529667	0.0251161	0	-3.01132	0.127852	0.524325	0.0182471	0	-3.07116	2.33766	0.521852	0.0192415	0	Actino	Corynebacterium	pseudotuberculosis	0.0615318	0.0146243	2188	1977	200	11
Corynebacterium_pseudotuberculosis_PAT10_uid159671_NC_017305.fna	-3.16122	1.94818	0.529632	0.0250595	0	-3.03104	0.127756	0.524946	0.0183665	0	-3.07258	2.33532	0.521882	0.019247	0	Actino	Corynebacterium	pseudotuberculosis	0.0615607	0.0128213	2192	1977	207	8
Escherichia_coli__BL21_Gold_DE3_pLysS_AG__uid59245_NC_012947.fna	-3.1148	2.91341	0.5262	0.0754999	0	-2.80986	1.13784	0.501134	0.0586177	0	-2.87846	4.57094	0.508405	0.055227	0	Gprot	Escherichia	coli	0.280866	0.0704148	4395	3197	1198	0
Escherichia_coli__clone_D_i14__uid162049_NC_017652.fna	-3.119	2.93442	0.524858	0.0747225	0	-2.81113	1.51696	0.50162	0.0564255	0	-2.86013	5.03839	0.505593	0.0531444	0	Gprot	Escherichia	coli	0.340784	0.0653323	4712	3197	1515	0
Escherichia_coli__clone_D_i2__uid162047_NC_017651.fna	-3.119	2.93442	0.524858	0.0747222	0	-2.81113	1.51696	0.501622	0.0564279	0	-2.86014	5.03839	0.505593	0.0531445	0	Gprot	Escherichia	coli	0.340784	0.0653265	4712	3197	1515	0
Escherichia_coli_042_uid161985_NC_017626.fna	-3.1249	2.89755	0.526695	0.0756017	0	-2.7483	1.6861	0.502616	0.0578453	0	-2.81917	5.24198	0.50563	0.0537196	0	Gprot	Escherichia	coli	0.367847	0.0675112	5018	3185	1771	62
Escherichia_coli_536_uid58531_NC_008253.fna	-3.11611	2.9171	0.524889	0.0747323	0	-2.8183	1.40431	0.50204	0.0566628	0	-2.85199	4.93892	0.505175	0.0530748	0	Gprot	Escherichia	coli	0.32498	0.06421	4638	3174	1397	67
Escherichia_coli_55989_uid59383_NC_011748.fna	-3.11345	2.92859	0.526085	0.0751475	0	-2.76847	1.62452	0.502252	0.0563654	0	-2.84051	5.15486	0.506563	0.0530936	0	Gprot	Escherichia	coli	0.356804	0.0668845	4954	3209	1723	22
Escherichia_coli_ABU_83972_uid161975_NC_017631.fna	-3.11339	2.93403	0.524909	0.0746902	0	-2.81518	1.58929	0.503253	0.0559188	0	-2.85976	5.1314	0.505839	0.0527623	0	Gprot	Escherichia	coli	0.351351	0.0607835	4844	3195	1632	17
Escherichia_coli_APEC_O1_uid58623_NC_008563.fna	-3.12079	2.92812	0.524831	0.0747498	1.36607e-06	-2.84675	1.56952	0.501437	0.0583205	6.56253e-05	-2.8672	5.08202	0.505473	0.0539153	2.51868e-05	Gprot	Escherichia	coli	0.348971	0.0657845	4934	3202	1701	31
Escherichia_coli_APEC_O78_uid187277_NC_020163.fna	-3.11397	2.9056	0.526022	0.0756869	0	-2.80008	1.33094	0.50136	0.0582904	0	-2.85669	4.79843	0.506801	0.0546557	4.16803e-07	Gprot	Escherichia	coli	0.31416	0.0692762	4617	3183	1397	37
Escherichia_coli_ATCC_8739_uid58783_NC_010468.fna	-3.11487	2.91986	0.526252	0.0753869	0	-2.82238	1.24894	0.506865	0.0599563	0	-2.86792	4.74622	0.508665	0.0552344	0	Gprot	Escherichia	coli	0.299599	0.0541523	4496	3184	1263	49
Escherichia_coli_B_REL606_uid58803_NC_012967.fna	-3.11699	2.9225	0.526122	0.075472	0	-2.79597	1.1748	0.500102	0.0589468	0	-2.86958	4.62981	0.507694	0.0551116	0	Gprot	Escherichia	coli	0.286736	0.073175	4418	3204	1207	7
Escherichia_coli_BL21_DE3__uid161947_NC_012971.fna	-3.11514	2.90965	0.526213	0.0754816	0	-2.80429	1.12949	0.500916	0.0590166	0	-2.87563	4.55895	0.508326	0.055277	0	Gprot	Escherichia	coli	0.279635	0.0710782	4368	3190	1178	0
Escherichia_coli_BL21_DE3__uid161949_NC_012892.fna	-3.11519	2.90965	0.526213	0.0754813	0	-2.80429	1.12949	0.500916	0.0590166	0	-2.87765	4.55895	0.508326	0.0552769	0	Gprot	Escherichia	coli	0.279635	0.0710782	4368	3190	1178	0
Escherichia_coli_BW2952_uid59391_NC_012759.fna	-3.12159	2.87852	0.526291	0.0755054	0	-2.82195	1.17206	0.500353	0.0583013	0	-2.87735	4.57816	0.507907	0.0550869	0	Gprot	Escherichia	coli	0.289357	0.0729144	4380	3153	1221	6
Escherichia_coli_CFT073_uid57915_NC_004431.fna	-3.11603	2.92996	0.524736	0.0749635	4.40279e-05	-2.81743	1.65912	0.501773	0.0556388	5.304e-05	-2.84719	5.23143	0.504748	0.0526513	5.35227e-05	Gprot	Escherichia	coli	0.361544	0.0645569	5005	3199	1770	36
Escherichia_coli_DH1_uid161951_NC_017625.fna	-3.11906	2.90177	0.526352	0.0755173	0	-2.80513	1.19592	0.50145	0.0583367	0	-2.87136	4.63071	0.508099	0.0550785	0	Gprot	Escherichia	coli	0.291864	0.0699221	4409	3177	1231	1
Escherichia_coli_DH1_uid162051_NC_017638.fna	-3.11792	2.89526	0.526467	0.0755825	0	-2.80948	1.19639	0.502025	0.0582908	0	-2.8762	4.62143	0.508292	0.055092	0	Gprot	Escherichia	coli	0.292397	0.0685839	4400	3166	1234	0
Escherichia_coli_E24377A_uid58395_NC_009801.fna	-3.11613	2.91077	0.525983	0.0751418	0	-2.79953	1.43417	0.503795	0.0586932	0	-2.84508	4.97962	0.506216	0.0538776	0	Gprot	Escherichia	coli	0.330081	0.0621794	4791	3184	1518	89
Escherichia_coli_ED1a_uid59379_NC_011745.fna	-3.12515	2.90476	0.525108	0.0744115	0	-2.86039	1.58417	0.509129	0.0591333	0	-2.86519	5.20955	0.507328	0.0531602	1.91955e-05	Gprot	Escherichia	coli	0.352907	0.0445829	5091	3172	1769	150
Escherichia_coli_ETEC_H10407_uid161993_NC_017633.fna	-3.11709	2.89907	0.52639	0.0753454	0	-2.82035	1.59385	0.507439	0.0585548	0	-2.85208	5.15343	0.507573	0.0536328	0	Gprot	Escherichia	coli	0.354752	0.0528977	5024	3176	1758	90
Escherichia_coli_HS_uid58393_NC_009800.fna	-3.11636	2.87242	0.526233	0.0753157	0	-2.85729	1.18874	0.504132	0.0596468	0	-2.8823	4.64354	0.508196	0.0549045	2.15353e-07	Gprot	Escherichia	coli	0.292714	0.0619002	4426	3163	1210	53
Escherichia_coli_IAI1_uid59377_NC_011741.fna	-3.11902	2.91698	0.526193	0.0753027	0	-2.78778	1.24362	0.504967	0.0589827	0	-2.85622	4.70056	0.507937	0.0549485	0	Gprot	Escherichia	coli	0.298916	0.0594029	4429	3184	1216	29
Escherichia_coli_IAI39_uid59381_NC_011750.fna	-3.11315	2.87499	0.525685	0.0755885	0	-2.80934	1.67955	0.501535	0.057273	0	-2.85736	5.13207	0.506305	0.0535597	0	Gprot	Escherichia	coli	0.36877	0.0678482	4961	3144	1798	19
Escherichia_coli_IHE3034_uid162007_NC_017628.fna	-3.12122	2.93343	0.525002	0.0744895	0	-2.83461	1.60264	0.505069	0.0584783	0	-2.87244	5.10838	0.506995	0.0538558	0	Gprot	Escherichia	coli	0.353313	0.0558424	4928	3206	1704	18
Escherichia_coli_JJ1886_uid226103_NC_022648.fna	-3.12237	2.91845	0.525194	0.0751006	0	-2.84477	1.61699	0.50759	0.058706	0	-2.87931	5.12994	0.507907	0.0538737	0	Gprot	Escherichia	coli	0.356521	0.0491868	4931	3188	1721	22
Escherichia_coli_K_12_substr__DH10B_uid58979_NC_010473.fna	-3.11974	2.92796	0.526073	0.0753758	6.83069e-07	-2.81189	1.20947	0.501713	0.0577899	0	-2.87245	4.68614	0.507813	0.0547648	4.26791e-07	Gprot	Escherichia	coli	0.292326	0.0684007	4500	3214	1268	18
Escherichia_coli_K_12_substr__MDS42_uid193705_NC_020518.fna	-3.12457	2.58803	0.527533	0.0757781	0	-2.91703	0.94629	0.506771	0.0647623	0	-2.92318	3.9762	0.511351	0.0569333	0	Gprot	Escherichia	coli	0.26774	0.0579274	3719	2864	851	4
Escherichia_coli_K_12_substr__MG1655_uid57779_NC_000913.fna	-3.11631	2.90648	0.526355	0.0754744	0	-2.80222	1.20148	0.500925	0.0581936	0	-2.87182	4.64165	0.507907	0.0550005	0	Gprot	Escherichia	coli	0.292478	0.0714415	4418	3179	1239	0
Escherichia_coli_K_12_substr__W3110_uid161931_NC_007779.fna	-3.11752	2.90472	0.52637	0.075485	0	-2.80131	1.20879	0.501312	0.0581012	0	-2.87056	4.64633	0.507996	0.0549705	0	Gprot	Escherichia	coli	0.293855	0.0703685	4426	3178	1247	1
Escherichia_coli_KO11FL_uid162099_NC_017660.fna	-3.1167	2.96604	0.526326	0.0751979	0	-2.79525	1.50406	0.503372	0.0578861	0	-2.86485	5.02181	0.507848	0.0539959	1.99131e-07	Gprot	Escherichia	coli	0.336473	0.0643317	4781	3235	1542	4
Escherichia_coli_KO11FL_uid52593_NC_016902.fna	-3.11537	2.92431	0.52629	0.0753187	0	-2.78478	1.46527	0.504537	0.0602853	0	-2.85984	4.92017	0.508379	0.0552634	0	Gprot	Escherichia	coli	0.333804	0.0608979	4702	3196	1506	0
Escherichia_coli_LF82_uid161965_NC_011993.fna	-3.12463	2.92999	0.52496	0.0749249	0	-2.83894	1.32004	0.502318	0.0595608	0	-2.87544	4.77311	0.506956	0.0551112	0	Gprot	Escherichia	coli	0.310604	0.0636065	4511	3197	1301	13
Escherichia_coli_LY180_uid219461_NC_022364.fna	-3.11726	2.89598	0.526563	0.0753194	0	-2.77942	1.40983	0.504103	0.0594781	0	-2.85924	4.8356	0.508516	0.0549899	0	Gprot	Escherichia	coli	0.327434	0.0628876	4608	3174	1429	5
Escherichia_coli_NA114_uid162139_NC_017644.fna	-3.12966	2.89775	0.525689	0.0753247	0	-2.93821	1.48949	0.51434	0.0607838	0	-2.92838	4.97146	0.511663	0.0547816	0	Gprot	Escherichia	coli	0.339503	0.0314872	4798	3153	1599	46
Escherichia_coli_O103_H2_12009_uid41013_NC_013353.fna	-3.111	2.90181	0.526003	0.0751854	0	-2.77035	1.86512	0.505819	0.056926	0	-2.83044	5.44931	0.506552	0.0524785	0	Gprot	Escherichia	coli	0.391265	0.0564498	5366	3189	2121	56
Escherichia_coli_O104_H4_2009EL_2050_uid175905_NC_018650.fna	-3.1125	2.9284	0.526044	0.0751954	0	-2.77368	1.71322	0.504942	0.0562059	0	-2.84578	5.25314	0.507449	0.0528439	0	Gprot	Escherichia	coli	0.36911	0.0590658	5073	3196	1876	1
Escherichia_coli_O104_H4_2009EL_2071_uid176128_NC_018661.fna	-3.11705	2.92823	0.526045	0.0751856	0	-2.78271	1.76291	0.504502	0.0562342	0	-2.84537	5.31259	0.507192	0.0527424	0	Gprot	Escherichia	coli	0.375802	0.0603262	5151	3202	1948	1
Escherichia_coli_O104_H4_2011C_3493_uid176127_NC_018658.fna	-3.11291	2.92701	0.526021	0.0752814	0	-2.77633	1.73106	0.504369	0.056101	0	-2.84156	5.2731	0.507143	0.0528045	0	Gprot	Escherichia	coli	0.371624	0.0606408	5092	3195	1895	2
Escherichia_coli_O111_H__11128_uid41023_NC_013364.fna	-3.10941	2.90593	0.525862	0.0750772	0	-2.75633	1.81446	0.505159	0.0567068	0	-2.82166	5.37108	0.506171	0.0527213	0	Gprot	Escherichia	coli	0.384387	0.0579467	5354	3191	2118	45
Escherichia_coli_O127_H6_E2348_69_uid59343_NC_011601.fna	-3.11973	2.9084	0.524934	0.0747473	0	-2.86185	1.36434	0.504132	0.0576225	0	-2.86422	4.96555	0.505662	0.053307	0	Gprot	Escherichia	coli	0.319322	0.0583345	4854	3176	1504	174
Escherichia_coli_O157_H7_EC4115_uid59091_NC_011353.fna	-3.11864	2.923	0.526007	0.0746452	0	-2.71438	2.00163	0.502357	0.0564371	0	-2.80534	5.57207	0.505225	0.0524198	0	Gprot	Escherichia	coli	0.406453	0.066369	5533	3204	2329	0
Escherichia_coli_O157_H7_EDL933_uid57831_NC_002655.fna	-3.11417	2.92032	0.525475	0.0764694	0.000352016	-2.71487	1.93434	0.500783	0.0585141	0.000549541	-2.79743	5.52844	0.50383	0.0581664	0.00120124	Gprot	Escherichia	coli	0.398451	0.0694365	5447	3204	2221	22
Escherichia_coli_O157_H7_TW14359_uid59235_NC_013008.fna	-3.11801	2.92223	0.526018	0.0746604	0	-2.71303	1.96348	0.501778	0.0562189	0	-2.80634	5.52814	0.505068	0.0524347	0	Gprot	Escherichia	coli	0.401879	0.0680629	5476	3203	2272	1
Escherichia_coli_O157_H7_uid57781_NC_002695.fna	-3.11488	2.92563	0.525937	0.0746261	0	-2.71697	1.92335	0.502358	0.056585	0	-2.80876	5.49845	0.505371	0.0526188	0	Gprot	Escherichia	coli	0.396651	0.0661741	5424	3210	2190	24
Escherichia_coli_O26_H11_11368_uid41021_NC_013361.fna	-3.1114	2.91845	0.526073	0.0753763	0	-2.76262	2.0707	0.508736	0.0574973	0	-2.81246	5.69724	0.506848	0.0524567	0	Gprot	Escherichia	coli	0.415036	0.0483458	5708	3209	2441	58
Escherichia_coli_O55_H7_CB9615_uid46655_NC_013941.fna	-3.11752	2.92728	0.526054	0.0746828	0	-2.72682	1.84317	0.501281	0.056484	0	-2.81532	5.38635	0.505231	0.0529573	0	Gprot	Escherichia	coli	0.386375	0.0695913	5182	3206	1969	7
Escherichia_coli_O55_H7_RM12579_uid162153_NC_017656.fna	-3.11646	2.92436	0.526069	0.0746783	0	-2.71865	1.72703	0.49982	0.0564709	0	-2.80837	5.26398	0.504646	0.0531236	0	Gprot	Escherichia	coli	0.3713	0.0738434	5034	3202	1812	20
Escherichia_coli_O7_K1_CE10_uid162115_NC_017646.fna	-3.11262	2.9158	0.525563	0.075522	0	-2.79537	1.81354	0.500999	0.0570055	0	-2.84584	5.31353	0.50558	0.0535607	0	Gprot	Escherichia	coli	0.383474	0.069056	5174	3190	1970	14
Escherichia_coli_O83_H1_NRG_857C_uid161987_NC_017634.fna	-3.12064	2.93396	0.52501	0.074783	0	-2.83547	1.29751	0.501082	0.0595357	2.31212e-06	-2.88049	4.74782	0.506803	0.055077	6.31869e-07	Gprot	Escherichia	coli	0.306645	0.0672982	4489	3199	1285	5
Escherichia_coli_P12b_uid162061_NC_017663.fna	-3.1194	2.88667	0.526759	0.0755861	0	-2.84336	1.38689	0.50629	0.0586301	0	-2.86948	4.93529	0.508882	0.054099	0	Gprot	Escherichia	coli	0.324527	0.0571791	4922	3206	1588	128
Escherichia_coli_PMV_1_uid219679_NC_022370.fna	-3.11791	2.92134	0.524967	0.0745672	0	-2.83192	1.50229	0.505027	0.0585579	0	-2.87477	4.98494	0.507195	0.0540899	0	Gprot	Escherichia	coli	0.339603	0.0558662	4759	3192	1556	11
Escherichia_coli_S88_uid62979_NC_011742.fna	-3.12207	2.92212	0.525112	0.0746468	0	-2.83796	1.52928	0.504791	0.0587478	0	-2.87101	5.03227	0.50681	0.0539737	0	Gprot	Escherichia	coli	0.343547	0.056939	4854	3191	1645	18
Escherichia_coli_SE11_uid59425_NC_011415.fna	-3.11279	2.91801	0.526145	0.0751856	0	-2.80816	1.3996	0.505969	0.0599374	0	-2.85889	4.88751	0.507965	0.0549369	0	Gprot	Escherichia	coli	0.324154	0.0564115	4690	3185	1446	59
Escherichia_coli_SE15_uid161939_NC_013654.fna	-3.12554	2.90984	0.525125	0.0751802	0	-2.85446	1.27595	0.50395	0.0590474	0	-2.88848	4.71734	0.507384	0.0548104	0	Gprot	Escherichia	coli	0.304833	0.0593803	4405	3174	1220	11
Escherichia_coli_SMS_3_5_uid58919_NC_010498.fna	-3.1132	2.94283	0.52584	0.0750034	0	-2.83171	1.47697	0.500111	0.0591863	0	-2.85198	5.06839	0.504967	0.0541622	0	Gprot	Escherichia	coli	0.33417	0.0723756	4755	3209	1452	94
Escherichia_coli_UM146_uid162043_NC_017632.fna	-3.12264	2.9239	0.524986	0.0748293	2.87288e-05	-2.82196	1.48611	0.502064	0.0578958	0.000200524	-2.86222	4.99301	0.505794	0.0540491	0.000115161	Gprot	Escherichia	coli	0.336999	0.0644077	4767	3184	1545	38
Escherichia_coli_UMN026_uid62981_NC_011751.fna	-3.11365	2.91911	0.526239	0.0750911	0	-2.75672	1.62349	0.505694	0.059208	0	-2.82759	5.20209	0.507163	0.0542484	0	Gprot	Escherichia	coli	0.357387	0.0574535	4929	3197	1630	102
Escherichia_coli_UMNK88_uid161991_NC_017641.fna	-3.11569	2.90357	0.526158	0.0752784	0	-2.83726	1.55551	0.507537	0.0582229	5.143e-06	-2.85593	5.18642	0.507228	0.0533179	1.92811e-06	Gprot	Escherichia	coli	0.348852	0.0519831	5123	3185	1744	194
Escherichia_coli_UTI89_uid58541_NC_007946.fna	-3.11853	2.93093	0.524926	0.0746839	0	-2.81731	1.56382	0.502397	0.0570824	0	-2.8648	5.06574	0.506042	0.0535738	0	Gprot	Escherichia	coli	0.347928	0.0632862	4813	3197	1603	13
Escherichia_coli_W_uid162011_NC_017635.fna	-3.11168	2.92018	0.526323	0.0753771	0	-2.78111	1.45331	0.504542	0.0603267	6.88087e-07	-2.85809	4.90097	0.508436	0.0553105	2.04e-07	Gprot	Escherichia	coli	0.332312	0.0609741	4692	3193	1496	3
Escherichia_coli_W_uid162101_NC_017664.fna	-3.11267	2.92294	0.526317	0.0753558	0	-2.78203	1.44991	0.504669	0.0603837	0	-2.85884	4.89745	0.508473	0.0553428	0	Gprot	Escherichia	coli	0.33158	0.0605945	4680	3194	1486	0
Escherichia_coli_Xuzhou21_uid163995_NC_017906.fna	-3.11285	2.92203	0.525903	0.074677	0	-2.71936	1.83974	0.501265	0.0563025	1.08711e-06	-2.81045	5.38622	0.505124	0.0527176	3.71318e-07	Gprot	Escherichia	coli	0.386358	0.0692232	5257	3201	2054	2
Francisella_tularensis_FSC198_uid58693_NC_008245.fna	-3.09617	1.56739	0.33222	0.0415876	0	-3.17554	0.137321	0.31816	0.0430165	0	-3.00945	1.89262	0.3226	0.034995	0	Gprot	Francisella	tularensis	0.080596	0.0623865	2078	1808	270	0
Francisella_tularensis_holarctica_F92_uid181998_NC_019537.fna	-3.08965	1.5308	0.331965	0.041617	0	-3.12972	0.143668	0.314085	0.0445147	0	-3.0024	1.88689	0.32172	0.0353114	0	Gprot	Francisella	tularensis	0.0858115	0.0798761	2180	1814	330	36
Francisella_tularensis_holarctica_FSC200_uid54341_NC_019551.fna	-3.09417	1.55496	0.331623	0.0414998	0	-3.13619	0.143869	0.313779	0.0446756	0	-3.00557	1.89416	0.321549	0.0352061	0	Gprot	Francisella	tularensis	0.0847019	0.0797953	2143	1818	324	1
Francisella_tularensis_holarctica_FTNF002_00_uid58999_NC_009749.fna	-3.08902	1.55234	0.331569	0.0415551	0	-3.12332	0.141946	0.314028	0.0448393	0	-3.00034	1.89091	0.321615	0.0352929	0	Gprot	Francisella	tularensis	0.0838055	0.0784159	2145	1818	325	2
Francisella_tularensis_holarctica_LVS_uid58595_NC_007880.fna	-3.09038	1.55484	0.331624	0.0415127	0	-3.13053	0.144649	0.313531	0.0445108	0	-3.0079	1.89599	0.321526	0.0352091	0	Gprot	Francisella	tularensis	0.0851377	0.0809403	2147	1818	326	3
Francisella_tularensis_holarctica_OSU18_uid58687_NC_008369.fna	-3.09353	1.54835	0.331698	0.0415204	0	-3.14906	0.145549	0.313317	0.043909	0	-3.00221	1.89573	0.321581	0.0351652	0	Gprot	Francisella	tularensis	0.0859504	0.0822473	2162	1820	330	12
Francisella_tularensis_mediasiatica_FSC147_uid58939_NC_010677.fna	-3.089	1.56094	0.332426	0.0417057	0	-3.15842	0.115162	0.312907	0.040407	0	-3.00718	1.89389	0.322542	0.034755	0	Gprot	Francisella	tularensis	0.0687269	0.0872993	2151	1832	254	65
Francisella_tularensis_NE061598_uid161973_NC_017453.fna	-3.09827	1.56871	0.332202	0.0415829	0	-3.16627	0.135956	0.318162	0.0429846	0	-3.00505	1.89268	0.3226	0.0349968	0	Gprot	Francisella	tularensis	0.0797748	0.0622992	2078	1808	269	1
Francisella_tularensis_SCHU_S4_uid57589_NC_006570.fna	-3.08871	1.56741	0.332223	0.0415833	0	-3.17246	0.137264	0.318161	0.0430496	0	-3.00847	1.89278	0.322594	0.0349952	0	Gprot	Francisella	tularensis	0.0805373	0.062395	2078	1808	270	0
Francisella_tularensis_TI0902_uid89373_NC_016937.fna	-3.08871	1.56823	0.332211	0.0416105	0	-3.17101	0.137453	0.317767	0.0428263	0	-3.00788	1.89274	0.322585	0.0350034	0	Gprot	Francisella	tularensis	0.0806073	0.0641305	2076	1806	270	0
Francisella_tularensis_TIGB03_uid89379_NC_016933.fna	-3.09504	1.63347	0.332763	0.0417958	0	-3.18068	0.141167	0.317348	0.0430577	0	-3.00868	1.96865	0.322992	0.0350976	0	Gprot	Francisella	tularensis	0.0795627	0.0684293	2172	1895	277	0
Francisella_tularensis_WY96_3418_uid58811_NC_009257.fna	-3.09296	1.59359	0.332183	0.0415609	0	-3.17961	0.118841	0.312796	0.043345	0	-3.00824	1.89848	0.322686	0.0348987	0	Gprot	Francisella	tularensis	0.0694307	0.0867562	2074	1825	219	30
Haemophilus_influenzae_10810_uid86647_NC_016809.fna	-3.16572	1.38278	0.389333	0.0719666	0	-2.8636	0.318602	0.394423	0.0460636	0	-2.99851	1.98154	0.381415	0.053875	0	Gprot	Haemophilus	influenza	0.187305	-0.018739	1980	1476	408	96
Haemophilus_influenzae_86_028NP_uid58093_NC_007146.fna	-3.1618	1.37304	0.389077	0.071763	0	-2.86899	0.338202	0.395524	0.0463806	0	-3.00155	1.91449	0.381567	0.0542952	0	Gprot	Haemophilus	influenza	0.197674	-0.0237095	1913	1468	426	19
Haemophilus_influenzae_F3031_uid62123_NC_014920.fna	-3.15667	1.37377	0.388713	0.071626	0	-2.85557	0.363241	0.400935	0.0524613	0	-2.99201	1.98583	0.382248	0.0556167	0	Gprot	Haemophilus	influenza	0.209142	-0.044663	2020	1468	468	84
Haemophilus_influenzae_F3047_uid62097_NC_014922.fna	-3.16037	1.36586	0.388981	0.0715736	0	-2.86977	0.378982	0.396744	0.0508709	0	-2.98566	2.00702	0.382237	0.0550145	0	Gprot	Haemophilus	influenza	0.217204	-0.0285087	2056	1463	520	73
Haemophilus_influenzae_KR494_uid219323_NC_022356.fna	-3.16872	1.38834	0.388638	0.0715177	0	-2.84187	0.229935	0.39823	0.0479785	0	-3.0021	1.85618	0.380522	0.0549764	0	Gprot	Haemophilus	influenza	0.142116	-0.0351749	1816	1473	263	80
Haemophilus_influenzae_PittEE_uid58591_NC_009566.fna	-3.16314	1.32453	0.389703	0.0723469	7.55e-07	-2.77625	0.244079	0.387112	0.0460507	0	-2.99083	1.81303	0.380402	0.0552009	7.72187e-06	Gprot	Haemophilus	influenza	0.155607	0.00962401	1848	1462	290	96
Haemophilus_influenzae_PittGG_uid58593_NC_009567.fna	-3.15577	1.31042	0.389222	0.0722067	7.63116e-07	-2.83669	0.288247	0.393	0.0480305	3.46925e-06	-2.99533	1.88719	0.380092	0.0551598	5.82877e-06	Gprot	Haemophilus	influenza	0.180323	-0.0139361	2036	1473	371	192
Haemophilus_influenzae_R2846_uid161921_NC_017452.fna	-3.16211	1.37627	0.388986	0.0720491	0	-2.72333	0.245261	0.388256	0.0435022	0	-2.99578	1.81937	0.380167	0.0554186	0	Gprot	Haemophilus	influenza	0.15127	0.00271001	1772	1472	275	25
Haemophilus_influenzae_R2866_uid161923_NC_017451.fna	-3.16126	1.37817	0.389257	0.0722335	0	-2.85216	0.34036	0.392476	0.0485454	0	-2.99195	1.93231	0.380782	0.0550314	0	Gprot	Haemophilus	influenza	0.198068	-0.0118815	1908	1467	408	33
Haemophilus_influenzae_Rd_KW20_uid57771_NC_000907.fna	-3.16687	1.36848	0.389647	0.0719661	4.01904e-05	-2.79989	0.232139	0.392997	0.0470293	3.87699e-05	-2.99914	1.83014	0.381479	0.0558879	6.28368e-05	Gprot	Haemophilus	influenza	0.145062	-0.0123506	1825	1472	279	74
Helicobacter_pylori_2017_uid161151_NC_017374.fna	-3.11578	1.17628	0.406926	0.122918	0	-2.97511	0.234631	0.369717	0.0877731	0	-2.98043	1.54824	0.393011	0.111972	0	Eprot	Helicobacter	pylori	0.166336	0.138345	1541	1254	280	7
Helicobacter_pylori_2018_uid161159_NC_017381.fna	-3.10526	1.17871	0.406845	0.123101	0	-2.98087	0.245989	0.37109	0.0890245	0	-2.98245	1.56283	0.392935	0.112105	0	Eprot	Helicobacter	pylori	0.172656	0.13271	1546	1256	284	6
Helicobacter_pylori_26695_uid178201_NC_018939.fna	-3.11754	1.19956	0.403884	0.124207	6.6691e-06	-3.01126	0.326092	0.36908	0.0890746	6.4399e-05	-2.97772	1.66789	0.38873	0.111382	2.51815e-05	Eprot	Helicobacter	pylori	0.213738	0.130007	1616	1263	350	3
Helicobacter_pylori_26695_uid57787_NC_000915.fna	-3.10959	1.19844	0.403951	0.124072	6.67534e-06	-3.02105	0.324848	0.368831	0.0890528	6.15673e-05	-2.9808	1.66787	0.388732	0.111379	2.51819e-05	Eprot	Helicobacter	pylori	0.213273	0.13122	1618	1261	351	6
Helicobacter_pylori_35A_uid49903_NC_017360.fna	-3.11958	1.19602	0.400961	0.12398	0	-2.97813	0.239844	0.372334	0.0901751	0	-3.00542	1.56665	0.388671	0.112341	0	Eprot	Helicobacter	pylori	0.167061	0.106865	1538	1254	283	1
Helicobacter_pylori_51_uid161925_NC_017382.fna	-3.11913	1.19948	0.401236	0.124461	0	-2.97085	0.258193	0.366273	0.0863476	0	-2.98581	1.58995	0.387694	0.112165	0	Eprot	Helicobacter	pylori	0.177128	0.131532	1554	1265	283	6
Helicobacter_pylori_83_uid161153_NC_017375.fna	-3.1114	1.19601	0.401185	0.123944	0	-2.9935	0.283297	0.367297	0.0853003	0	-2.9856	1.61743	0.387226	0.110203	0	Eprot	Helicobacter	pylori	0.191497	0.127321	1599	1261	327	11
Helicobacter_pylori_908_uid159985_NC_017357.fna	-3.11108	1.17405	0.406618	0.123426	0	-2.96439	0.237241	0.371454	0.0880623	0	-2.98462	1.54967	0.392988	0.112064	0	Eprot	Helicobacter	pylori	0.168131	0.130491	1549	1250	290	9
Helicobacter_pylori_Aklavik117_uid182201_NC_019560.fna	-3.11665	1.19843	0.402721	0.128488	0	-2.96768	0.290573	0.362769	0.0882717	0	-2.98078	1.61445	0.388	0.114867	0	Eprot	Helicobacter	pylori	0.195151	0.15073	1552	1257	284	11
Helicobacter_pylori_Aklavik86_uid182202_NC_019563.fna	-3.11833	1.18579	0.402907	0.127767	0	-2.94523	0.192656	0.377953	0.0933035	0	-3.01197	1.49418	0.392516	0.117508	0	Eprot	Helicobacter	pylori	0.13979	0.09224	1440	1237	190	13
Helicobacter_pylori_B38_uid59415_NC_012973.fna	-3.11643	1.20163	0.403802	0.123474	0	-2.99766	0.247122	0.376288	0.0928186	0	-3.00301	1.57676	0.391592	0.113292	0	Eprot	Helicobacter	pylori	0.170612	0.101811	1542	1260	275	7
Helicobacter_pylori_B8_uid49873_NC_014256.fna	-3.11038	1.20818	0.403578	0.12408	0	-2.98124	0.32773	0.365987	0.0857693	0	-2.97345	1.674	0.387949	0.110398	0	Eprot	Helicobacter	pylori	0.213411	0.141055	1613	1264	344	5
Helicobacter_pylori_BM012A_uid229744_NC_022886.fna	-3.11297	1.20148	0.40413	0.124779	0	-3.02075	0.317825	0.367353	0.0844986	0	-2.98489	1.66043	0.388756	0.110483	0	Eprot	Helicobacter	pylori	0.209227	0.137652	1614	1263	350	1
Helicobacter_pylori_BM012S_uid229881_NC_022911.fna	-3.11732	1.19706	0.403914	0.125084	0	-3.01981	0.322568	0.368828	0.0841612	0	-2.98032	1.66047	0.388753	0.110463	0	Eprot	Helicobacter	pylori	0.212279	0.1311	1618	1261	356	1
Helicobacter_pylori_Cuz20_uid159987_NC_017358.fna	-3.11502	1.2001	0.403422	0.127338	0	-2.97973	0.302284	0.366103	0.0879942	3.30815e-06	-2.97808	1.63545	0.388638	0.113312	6.11453e-07	Eprot	Helicobacter	pylori	0.201211	0.14004	1576	1256	314	6
Helicobacter_pylori_ELS37_uid158157_NC_017063.fna	-3.11293	1.19843	0.40415	0.122978	0	-2.98161	0.306881	0.369019	0.0869525	0	-2.97636	1.66459	0.388859	0.109795	0	Eprot	Helicobacter	pylori	0.203866	0.131196	1599	1263	323	13
Helicobacter_pylori_F16_uid161145_NC_017368.fna	-3.11505	1.20116	0.401009	0.12441	0	-3.00405	0.245502	0.371985	0.0892064	0	-3.00398	1.5754	0.388845	0.112508	0	Eprot	Helicobacter	pylori	0.169754	0.10839	1549	1263	281	5
Helicobacter_pylori_F30_uid159991_NC_017365.fna	-3.11995	1.20181	0.400995	0.123747	0	-2.96668	0.242112	0.368429	0.0887836	0	-2.994	1.57056	0.388297	0.112283	0	Eprot	Helicobacter	pylori	0.167717	0.122198	1527	1260	266	1
Helicobacter_pylori_F32_uid161139_NC_017366.fna	-3.11803	1.19378	0.401403	0.124709	0	-3.00781	0.255097	0.371039	0.0881292	0	-2.99892	1.57882	0.388604	0.112401	0	Eprot	Helicobacter	pylori	0.176065	0.113481	1543	1261	278	4
Helicobacter_pylori_F57_uid161143_NC_017367.fna	-3.12177	1.19771	0.401338	0.124241	0	-2.96779	0.276117	0.36683	0.089365	0	-2.98493	1.60901	0.387275	0.111945	0	Eprot	Helicobacter	pylori	0.187381	0.129706	1569	1261	297	11
Helicobacter_pylori_G27_uid59305_NC_011333.fna	-3.12	1.19148	0.403873	0.124173	0	-2.99358	0.321542	0.369463	0.0888369	0	-2.98343	1.65298	0.388942	0.111139	0	Eprot	Helicobacter	pylori	0.212544	0.128472	1607	1260	330	17
Helicobacter_pylori_Gambia94_24_uid159493_NC_017371.fna	-3.1093	1.20658	0.407647	0.123559	0	-2.98045	0.350748	0.369992	0.0874267	0	-2.9664	1.70991	0.391264	0.110174	0	Eprot	Helicobacter	pylori	0.225247	0.139826	1628	1265	356	7
Helicobacter_pylori_HPAG1_uid58517_NC_008086.fna	-3.11954	1.20221	0.403935	0.124648	0	-2.97491	0.257901	0.373965	0.0898112	0	-2.99322	1.59637	0.390825	0.112933	0	Eprot	Helicobacter	pylori	0.176676	0.11122	1539	1260	267	12
Helicobacter_pylori_HUP_B14_uid162213_NC_017733.fna	-3.11115	1.20573	0.403715	0.123034	0	-2.96586	0.256106	0.373587	0.0860841	0	-2.99138	1.59928	0.390553	0.110897	0	Eprot	Helicobacter	pylori	0.175239	0.111893	1540	1260	271	9
Helicobacter_pylori_India7_uid161149_NC_017372.fna	-3.11596	1.1967	0.403981	0.123643	0	-3.00193	0.335051	0.370072	0.0872156	0	-2.98147	1.67592	0.388974	0.11027	0	Eprot	Helicobacter	pylori	0.218762	0.126481	1610	1258	339	13
Helicobacter_pylori_J99_uid57789_NC_000921.fna	-3.11523	1.20825	0.406535	0.12234	0	-2.98321	0.28774	0.371822	0.0862719	0	-2.97915	1.64383	0.391887	0.110443	0	Eprot	Helicobacter	pylori	0.192367	0.128767	1545	1261	275	9
Helicobacter_pylori_Lithuania75_uid159491_NC_017362.fna	-3.10395	1.19043	0.403435	0.123666	0	-3.001	0.288778	0.370648	0.0865296	3.46287e-06	-2.98915	1.62464	0.389163	0.110831	6.15519e-07	Eprot	Helicobacter	pylori	0.195227	0.122287	1577	1252	314	11
Helicobacter_pylori_OK113_uid193715_NC_020508.fna	-3.1179	1.19868	0.401287	0.123774	0	-2.9822	0.275559	0.36828	0.0856633	0	-2.98877	1.61662	0.387301	0.110375	0	Eprot	Helicobacter	pylori	0.186936	0.123831	1578	1265	303	10
Helicobacter_pylori_OK310_uid193716_NC_020509.fna	-3.11711	1.20147	0.401149	0.124147	0	-2.98089	0.258013	0.368202	0.0857002	0	-2.99126	1.59128	0.387783	0.111078	0	Eprot	Helicobacter	pylori	0.176829	0.123641	1550	1262	281	7
Helicobacter_pylori_P12_uid59327_NC_011498.fna	-3.11141	1.18874	0.403876	0.124239	0	-2.99738	0.339445	0.367034	0.0866256	0	-2.97692	1.67381	0.38809	0.110088	0	Eprot	Helicobacter	pylori	0.222142	0.137999	1618	1260	349	9
Helicobacter_pylori_PeCan18_uid162211_NC_017742.fna	-3.11478	1.20138	0.405505	0.123411	0	-2.99341	0.307411	0.370608	0.086497	0	-2.97854	1.66068	0.390184	0.110209	0	Eprot	Helicobacter	pylori	0.203791	0.129826	1582	1260	313	9
Helicobacter_pylori_PeCan4_uid53539_NC_014555.fna	-3.11775	1.19886	0.403544	0.125104	0	-2.9691	0.289302	0.370568	0.0880726	0	-2.98528	1.62956	0.389424	0.112125	3.682e-06	Eprot	Helicobacter	pylori	0.19445	0.122988	1563	1260	293	10
Helicobacter_pylori_Puno120_uid159611_NC_017378.fna	-3.11891	1.19776	0.403145	0.125876	0	-3.01371	0.291978	0.369168	0.0904262	0	-2.9977	1.62498	0.389294	0.112864	0	Eprot	Helicobacter	pylori	0.195999	0.127021	1558	1257	291	10
Helicobacter_pylori_Puno135_uid161157_NC_017379.fna	-3.11941	1.20144	0.403315	0.125764	0	-2.97281	0.312141	0.365239	0.0898793	0	-2.98052	1.64614	0.388231	0.112607	0	Eprot	Helicobacter	pylori	0.20625	0.143066	1578	1261	312	5
Helicobacter_pylori_Rif1_uid178202_NC_018937.fna	-3.11497	1.19854	0.403878	0.124206	5.84045e-06	-3.01101	0.32768	0.369302	0.0889023	6.40869e-05	-2.97813	1.66788	0.388727	0.111373	2.51816e-05	Eprot	Helicobacter	pylori	0.214702	0.129118	1616	1263	352	1
Helicobacter_pylori_Rif2_uid178203_NC_018938.fna	-3.10982	1.19994	0.403887	0.124154	5.83363e-06	-3.01308	0.325484	0.369069	0.0889932	6.45193e-05	-2.97802	1.66789	0.388734	0.111374	2.51815e-05	Eprot	Helicobacter	pylori	0.213373	0.130061	1616	1263	351	2
Helicobacter_pylori_Sat464_uid159467_NC_017359.fna	-3.11549	1.20065	0.403013	0.126409	8.3288e-07	-2.97958	0.231004	0.374448	0.0921254	0	-3.00332	1.56034	0.391174	0.115277	6.40885e-07	Eprot	Helicobacter	pylori	0.161405	0.106061	1500	1258	235	7
Helicobacter_pylori_Shi112_uid162207_NC_017741.fna	-3.11132	1.19543	0.403246	0.126719	0	-2.99015	0.325866	0.363852	0.0846763	0	-2.98218	1.66346	0.387727	0.111331	0	Eprot	Helicobacter	pylori	0.214211	0.148308	1601	1261	333	7
Helicobacter_pylori_Shi169_uid162209_NC_017740.fna	-3.11227	1.19708	0.403003	0.126142	0	-2.97839	0.287853	0.365197	0.0869073	0	-2.99305	1.61691	0.388638	0.112386	0	Eprot	Helicobacter	pylori	0.193872	0.142116	1556	1256	299	1
Helicobacter_pylori_Shi417_uid162205_NC_017739.fna	-3.11319	1.19641	0.402783	0.126222	0	-3.00055	0.334427	0.365177	0.0895352	0	-2.98483	1.66572	0.387706	0.112105	0	Eprot	Helicobacter	pylori	0.218485	0.141407	1583	1259	318	6
Helicobacter_pylori_Shi470_uid59165_NC_010698.fna	-3.11629	1.19964	0.403028	0.126441	0	-2.96048	0.277628	0.367013	0.0882364	0	-2.98601	1.60855	0.389147	0.113501	0	Eprot	Helicobacter	pylori	0.187965	0.135049	1558	1258	295	5
Helicobacter_pylori_SJM180_uid53541_NC_014560.fna	-3.10751	1.20261	0.404163	0.123924	0	-2.9923	0.305183	0.370044	0.0873895	3.27672e-06	-2.97464	1.65805	0.38899	0.110871	6.03118e-07	Eprot	Helicobacter	pylori	0.202401	0.12724	1562	1260	295	7
Helicobacter_pylori_SNT49_uid159615_NC_017376.fna	-3.12253	1.19604	0.404007	0.123104	0	-2.96734	0.274256	0.369206	0.0868265	0	-2.99488	1.60758	0.389986	0.110795	0	Eprot	Helicobacter	pylori	0.186548	0.129954	1551	1254	288	9
Helicobacter_pylori_SouthAfrica20_uid216150_NC_022130.fna	-3.12279	1.16166	0.401013	0.126642	4.56242e-05	-2.93266	0.298777	0.368338	0.0964215	0.000823357	-2.96897	1.6229	0.385661	0.115214	0.000222441	Eprot	Helicobacter	pylori	0.204587	0.122619	1620	1256	321	43
Helicobacter_pylori_SouthAfrica7_uid159989_NC_017361.fna	-3.11792	1.1976	0.40108	0.125888	0	-2.96486	0.30123	0.363752	0.0884015	0	-2.96198	1.65391	0.38498	0.112904	6.04627e-07	Eprot	Helicobacter	pylori	0.201001	0.140935	1583	1260	302	21
Helicobacter_pylori_uid159983_NC_017354.fna	-3.12235	1.19067	0.401593	0.124838	0	-2.97957	0.24468	0.372842	0.0882057	0	-3.0034	1.56883	0.389409	0.112901	0	Eprot	Helicobacter	pylori	0.170475	0.10717	1549	1258	274	17
Helicobacter_pylori_UM032_uid203025_NC_021215.fna	-3.11734	1.14723	0.401443	0.122992	0	-2.99558	0.28788	0.373107	0.092326	0	-2.99814	1.59944	0.388241	0.111802	0	Eprot	Helicobacter	pylori	0.200599	0.105606	1709	1265	350	94
Helicobacter_pylori_UM037_uid203027_NC_021217.fna	-3.11579	1.20563	0.403647	0.123668	0	-3.00988	0.329967	0.37044	0.0853237	0	-2.98152	1.69282	0.388943	0.109219	0	Eprot	Helicobacter	pylori	0.214886	0.123854	1638	1265	355	18
Helicobacter_pylori_UM066_uid203028_NC_021218.fna	-3.11913	1.18843	0.40089	0.12407	0	-2.98793	0.334557	0.365824	0.0867175	0	-2.98798	1.65787	0.386176	0.11015	0	Eprot	Helicobacter	pylori	0.219684	0.132057	1628	1261	349	18
Helicobacter_pylori_UM298_uid213226_NC_021882.fna	-3.11696	1.2062	0.400936	0.123261	0	-2.99133	0.264915	0.371274	0.0892909	0	-2.99321	1.60422	0.388178	0.11149	0	Eprot	Helicobacter	pylori	0.180125	0.110888	1571	1269	297	5
Helicobacter_pylori_UM299_uid203026_NC_021216.fna	-3.1138	1.20728	0.400864	0.123339	0	-3.00055	0.264393	0.37125	0.0893335	0	-3.0009	1.60115	0.388135	0.111546	0	Eprot	Helicobacter	pylori	0.179656	0.110722	1567	1271	296	0
Helicobacter_pylori_v225d_uid159639_NC_017355.fna	-3.11663	1.19749	0.4026	0.125795	0	-3.01269	0.266416	0.369794	0.0908403	0	-3.00491	1.58828	0.389724	0.113642	0	Eprot	Helicobacter	pylori	0.182036	0.122625	1540	1254	278	8
Helicobacter_pylori_XZ274_uid165869_NC_017926.fna	-3.12793	1.16783	0.40149	0.123217	0	-2.9978	0.311529	0.366213	0.09139	0	-2.98769	1.63414	0.386656	0.111104	0	Eprot	Helicobacter	pylori	0.210612	0.132681	1714	1260	404	50
Lactococcus_lactis_cremoris_A76_uid160937_NC_017492.fna	-3.08606	1.51931	0.374186	0.0726299	0	-3.08689	0.555496	0.360485	0.0438046	0	-2.96293	2.45262	0.358793	0.0500593	0	Firmicutes	Lactococcus	lactis	0.267724	0.0538164	2648	1723	829	96
Lactococcus_lactis_cremoris_KW2_uid219629_NC_022369.fna	-3.07852	1.57621	0.374973	0.0726193	0	-3.02672	0.481108	0.353418	0.053422	0	-2.93636	2.42705	0.35744	0.0537005	0	Firmicutes	Lactococcus	lactis	0.233876	0.0854112	2366	1733	529	104
Lactococcus_lactis_cremoris_MG1363_uid58837_NC_009004.fna	-3.07553	1.57061	0.374321	0.0722492	0	-3.08082	0.627804	0.354361	0.0455718	0	-2.95617	2.52948	0.357456	0.0509955	0	Firmicutes	Lactococcus	lactis	0.285591	0.0790562	2662	1755	903	4
Lactococcus_lactis_cremoris_NZ9000_uid167481_NC_017949.fna	-3.07745	1.56874	0.374384	0.0721464	0	-3.07607	0.631653	0.354098	0.0456416	0	-2.95742	2.53029	0.357403	0.050936	0	Firmicutes	Lactococcus	lactis	0.287071	0.0803701	2659	1754	905	0
Lactococcus_lactis_cremoris_SK11_uid57983_NC_008527.fna	-3.07653	1.52722	0.374656	0.0721923	0	-3.09932	0.554371	0.357907	0.0467855	0	-2.96437	2.43859	0.358557	0.0513184	0	Firmicutes	Lactococcus	lactis	0.266321	0.0659818	2630	1725	823	82
Lactococcus_lactis_cremoris_UC509_9_uid179384_NC_019435.fna	-3.07875	1.51507	0.374442	0.0723261	0	-3.04986	0.422625	0.358377	0.0480617	0	-2.95541	2.25043	0.358789	0.0530001	0	Firmicutes	Lactococcus	lactis	0.218134	0.0632642	2383	1714	615	54
Lactococcus_lactis_CV56_uid160253_NC_017486.fna	-3.09028	1.56143	0.367927	0.0735234	0	-3.03616	0.503577	0.349234	0.0460633	0	-2.95682	2.39946	0.352397	0.0526095	0	Firmicutes	Lactococcus	lactis	0.243862	0.0752255	2464	1737	660	67
Lactococcus_lactis_Il1403_uid57671_NC_002662.fna	-3.09769	1.5485	0.367396	0.0740532	0	-3.0236	0.481858	0.352996	0.0451099	0	-2.96385	2.36559	0.353294	0.0529644	0	Firmicutes	Lactococcus	lactis	0.237342	0.0576841	2464	1727	652	85
Lactococcus_lactis_IO_1_uid192185_NC_020450.fna	-3.08422	1.58056	0.368176	0.073322	0	-3.07683	0.445358	0.344689	0.0485346	0	-2.96077	2.42147	0.351043	0.0528706	0	Firmicutes	Lactococcus	lactis	0.219842	0.0951003	2369	1743	506	120
Lactococcus_lactis_KF147_uid42831_NC_013656.fna	-3.08402	1.58886	0.367742	0.0729912	0	-3.06184	0.486287	0.343892	0.0476176	0	-2.95635	2.59814	0.349103	0.0506267	0	Firmicutes	Lactococcus	lactis	0.234339	0.0967384	2599	1758	605	236
Lactococcus_lactis_KLDS_4_0325_uid225028_NC_022593.fna	-3.09228	1.56484	0.367699	0.0734664	0	-3.0181	0.601811	0.35609	0.045509	0	-2.95088	2.58925	0.353636	0.0512329	0	Firmicutes	Lactococcus	lactis	0.277783	0.0462833	2682	1736	790	156
Legionella_pneumophila_2300_99_Alcoy_uid48801_NC_014125.fna	-3.09729	2.22418	0.395516	0.051189	0	-3.06192	0.863452	0.381424	0.049952	0	-3.00981	3.51633	0.383776	0.04439	0	Gprot	Legionella	pneumophila	0.279658	0.0523404	3177	2235	899	43
Legionella_pneumophila_ATCC_43290_uid86885_NC_016811.fna	-3.10272	2.22308	0.394081	0.0508165	4.49827e-07	-3.10907	0.768281	0.374832	0.0487259	2.60321e-06	-3.02471	3.359	0.381724	0.0439463	8.93123e-07	Gprot	Legionella	pneumophila	0.256836	0.0722481	3043	2247	794	2
Legionella_pneumophila_Corby_uid58733_NC_009494.fna	-3.10133	2.24878	0.395477	0.0513025	0	-3.03872	0.869459	0.382746	0.0496594	0	-3.00453	3.57647	0.384785	0.0441419	0	Gprot	Legionella	pneumophila	0.278838	0.0472065	3244	2262	913	69
Legionella_pneumophila_Hextuple_2q_uid197191_NC_017525.fna	-3.09904	2.14934	0.394392	0.0510433	0	-2.96549	0.255327	0.381797	0.0424609	0	-3.0101	2.68263	0.385784	0.0439537	0	Gprot	Legionella	pneumophila	0.106204	0.0468245	2463	2170	292	1
Legionella_pneumophila_Hextuple_3a_uid197192_NC_017526.fna	-3.09852	2.14963	0.394394	0.0510406	0	-2.97625	0.255477	0.3818	0.0424731	0	-3.00912	2.68263	0.385785	0.0439538	0	Gprot	Legionella	pneumophila	0.106228	0.0468205	2463	2170	293	0
Legionella_pneumophila_Lens_uid58209_NC_006369.fna	-3.09689	2.19345	0.394512	0.051211	0	-3.01854	0.684465	0.386017	0.0519954	0.00017678	-3.0006	3.34569	0.38415	0.0446157	3.6166e-05	Gprot	Legionella	pneumophila	0.237839	0.0314048	3009	2214	675	120
Legionella_pneumophila_Lorraine_uid170535_NC_018139.fna	-3.10123	2.20366	0.395022	0.051265	0	-3.1003	0.790384	0.381065	0.0506259	0	-3.01998	3.46725	0.383648	0.0440695	0	Gprot	Legionella	pneumophila	0.263986	0.0518959	3180	2214	855	111
Legionella_pneumophila_LPE509_uid193710_NC_020521.fna	-3.09528	2.24987	0.395159	0.0508815	0	-3.09076	0.802109	0.378511	0.0492539	0	-3.00911	3.43422	0.383333	0.0441142	0	Gprot	Legionella	pneumophila	0.262835	0.062098	3105	2252	842	11
Legionella_pneumophila_Paris_uid58211_NC_006368.fna	-3.1039	2.24082	0.394962	0.0510147	0	-3.11153	0.740459	0.378653	0.0501934	0	-3.00739	3.50361	0.383719	0.0440598	3.05399e-05	Gprot	Legionella	pneumophila	0.248373	0.0608375	3152	2248	789	115
Legionella_pneumophila_Philadelphia_1_uid57609_NC_002942.fna	-3.09555	2.2235	0.394561	0.0509357	0	-3.0801	0.80293	0.378129	0.0487911	1.24544e-06	-3.01545	3.39775	0.382695	0.0440546	2.94312e-07	Gprot	Legionella	pneumophila	0.265314	0.0613699	3073	2236	837	0
Legionella_pneumophila_Thunder_Bay_uid206517_NC_021350.fna	-3.10642	2.24731	0.394163	0.0512266	0	-3.0869	0.827522	0.377017	0.0486403	0	-3.02139	3.45517	0.382322	0.0440171	0	Gprot	Legionella	pneumophila	0.269138	0.0641628	3157	2265	879	13
Legionella_pneumophila_uid170534_NC_018140.fna	-3.10014	2.25344	0.395408	0.0508836	0	-3.06072	0.784603	0.381583	0.0496146	0	-3.00989	3.49254	0.383518	0.0437666	0	Gprot	Legionella	pneumophila	0.258278	0.0513452	3163	2261	805	97
Listeria_monocytogenes_07PF0776_uid162185_NC_017728.fna	-3.09141	2.36897	0.39063	0.0515118	0	-2.9725	0.219358	0.355583	0.0326337	0	-3.00851	2.90156	0.380436	0.0388651	0	Firmicutes	Listeria	monocytogenes	0.0847628	0.135616	2900	2594	278	28
Listeria_monocytogenes_08_5923_uid43727_NC_013768.fna	-3.10119	2.38375	0.389025	0.0511931	0	-2.9513	0.3246	0.362529	0.0339023	0	-3.02252	2.99905	0.37965	0.038231	0	Firmicutes	Listeria	monocytogenes	0.119849	0.101766	3034	2605	429	0
Listeria_monocytogenes_10403S_uid54461_NC_017544.fna	-3.09066	2.38424	0.38981	0.0510707	0	-2.98372	0.239668	0.356418	0.0343047	0	-3.01835	2.90311	0.38032	0.0389081	0	Firmicutes	Listeria	monocytogenes	0.0913491	0.129201	2912	2609	296	7
Listeria_monocytogenes_ATCC_19117_uid175109_NC_018584.fna	-3.08986	2.37183	0.390432	0.0514865	0	-2.97909	0.29613	0.352436	0.0319343	0	-3.01548	2.9518	0.379926	0.0385526	0	Firmicutes	Listeria	monocytogenes	0.111015	0.14771	2930	2598	329	3
Listeria_monocytogenes_Clip80459_uid59317_NC_012488.fna	-3.0888	2.37949	0.390536	0.0514781	0	-2.99463	0.252761	0.354647	0.0327899	0	-3.01394	2.91269	0.380623	0.038873	0	Firmicutes	Listeria	monocytogenes	0.0960377	0.139072	2888	2601	286	1
Listeria_monocytogenes_EGD_e_uid61583_NC_003210.fna	-3.0879	2.38574	0.389631	0.0510887	0	-2.97977	0.268091	0.356256	0.0331961	0	-3.01693	2.94453	0.37981	0.038482	0	Firmicutes	Listeria	monocytogenes	0.101021	0.129194	2962	2613	332	17
Listeria_monocytogenes_EGD_uid223288_NC_022568.fna	-3.09028	2.38181	0.389769	0.0511051	0	-3.03185	0.248039	0.353787	0.0334802	0	-3.01784	2.90719	0.380034	0.0387945	0	Firmicutes	Listeria	monocytogenes	0.0943346	0.139738	2936	2610	325	1
Listeria_monocytogenes_Finland_1998_uid54443_NC_017547.fna	-3.0861	2.37536	0.389921	0.0512817	0	-2.93929	0.209934	0.357603	0.0379815	0	-3.01538	2.87443	0.380504	0.0392147	0	Firmicutes	Listeria	monocytogenes	0.0812253	0.124823	2874	2606	243	25
Listeria_monocytogenes_FSL_R2_561_uid54441_NC_017546.fna	-3.09035	2.3804	0.389779	0.0510231	0	-2.99456	0.301346	0.35663	0.032712	0	-3.01551	2.9738	0.379642	0.0383046	0	Firmicutes	Listeria	monocytogenes	0.112387	0.128228	3026	2612	393	21
Listeria_monocytogenes_HCC23_uid59203_NC_011660.fna	-3.09481	2.35889	0.391727	0.0529012	0	-2.85669	0.323861	0.365024	0.0284703	0	-3.00459	2.97621	0.381937	0.0388067	0	Firmicutes	Listeria	monocytogenes	0.120732	0.101857	3049	2593	452	4
Listeria_monocytogenes_J0161_uid54459_NC_017545.fna	-3.09332	2.37739	0.389331	0.05131	0	-3.01807	0.300684	0.357937	0.0338886	0	-3.01218	3.00046	0.378628	0.0382577	0	Firmicutes	Listeria	monocytogenes	0.112281	0.121292	3024	2603	380	41
Listeria_monocytogenes_J1_220_uid179735_NC_021830.fna	-3.09308	2.37499	0.390521	0.0514816	0	-3.00659	0.355908	0.353102	0.0317544	0	-3.0086	3.03227	0.379371	0.0381682	0	Firmicutes	Listeria	monocytogenes	0.130355	0.145315	3064	2605	441	18
Listeria_monocytogenes_J1816_uid179734_NC_021829.fna	-3.09512	2.34124	0.390535	0.0516183	0	-3.01616	0.268805	0.357147	0.0322389	0	-3.01519	2.94746	0.379702	0.0384989	0	Firmicutes	Listeria	monocytogenes	0.103019	0.128934	3030	2586	352	92
Listeria_monocytogenes_L312_uid175768_NC_018642.fna	-3.08942	2.37762	0.390444	0.0515204	0	-2.95962	0.255702	0.355993	0.0327225	0	-3.014	2.91235	0.380631	0.0388962	0	Firmicutes	Listeria	monocytogenes	0.0971331	0.133267	2888	2599	289	0
Listeria_monocytogenes_La111_uid193768_NC_020557.fna	-3.10711	2.06646	0.387732	0.0510639	4.83919e-07	-2.97656	0.341333	0.382969	0.0434558	0	-3.03353	2.77652	0.38111	0.0397129	1.08049e-06	Firmicutes	Listeria	monocytogenes	0.141783	0.0178322	3388	2608	697	83
Listeria_monocytogenes_M7_uid162131_NC_017537.fna	-3.09202	2.36059	0.39171	0.0528946	0	-2.85642	0.324738	0.364195	0.0284435	0	-3.0028	2.97616	0.381931	0.0388181	0	Firmicutes	Listeria	monocytogenes	0.12095	0.105075	3047	2593	454	0
Listeria_monocytogenes_N53_1_uid193767_NC_020558.fna	-3.09745	2.06602	0.388105	0.0506884	4.84e-07	-2.99163	0.343414	0.381414	0.0454654	0	-3.03377	2.77685	0.381047	0.0397136	3.60121e-07	Firmicutes	Listeria	monocytogenes	0.142555	0.0250892	3409	2613	708	88
Listeria_monocytogenes_serotype_1_2b_SLCC2755_uid52455_NC_018587.fna	-3.0902	2.384	0.390239	0.0512803	0	-3.00015	0.262641	0.354907	0.0308164	0	-3.01165	2.96615	0.380789	0.0384486	0	Firmicutes	Listeria	monocytogenes	0.0992519	0.136917	2941	2602	293	46
Listeria_monocytogenes_serotype_1_2c_SLCC2372_uid174872_NC_018588.fna	-3.0969	2.38393	0.389545	0.0512193	0	-2.98227	0.303792	0.357044	0.0317295	0	-3.01518	2.97281	0.379536	0.0382812	0	Firmicutes	Listeria	monocytogenes	0.113029	0.125688	3013	2612	396	5
Listeria_monocytogenes_serotype_4a_L99_uid161953_NC_017529.fna	-3.08553	2.36787	0.392118	0.0525802	0	-2.90433	0.320917	0.360719	0.0293946	0	-3.00779	2.9792	0.38193	0.0387872	0	Firmicutes	Listeria	monocytogenes	0.11938	0.120412	3042	2595	446	1
Listeria_monocytogenes_serotype_4b_F2365_uid57689_NC_002973.fna	-3.08988	2.37356	0.390607	0.05151	0	-2.94701	0.248962	0.352961	0.0322634	0	-3.01161	2.90519	0.380412	0.0388451	0	Firmicutes	Listeria	monocytogenes	0.0949439	0.146209	2894	2597	294	3
Listeria_monocytogenes_serotype_4b_LL195_uid182103_NC_019556.fna	-3.09249	2.37348	0.39059	0.0515299	4.21322e-07	-2.95848	0.247066	0.352363	0.0321571	0	-3.00849	2.90466	0.380376	0.0388433	3.44274e-07	Firmicutes	Listeria	monocytogenes	0.0942914	0.148593	2894	2597	295	2
Listeria_monocytogenes_serotype_7_SLCC2482_uid174871_NC_018591.fna	-3.09084	2.37671	0.390459	0.0512285	0	-3.02625	0.268999	0.352901	0.0335192	0	-3.01568	2.93669	0.380103	0.0391074	3.4052e-05	Firmicutes	Listeria	monocytogenes	0.101671	0.145908	2934	2600	319	15
Listeria_monocytogenes_SLCC2376_uid175111_NC_018590.fna	-3.09131	2.37602	0.39212	0.0523805	0	-2.95697	0.172383	0.356404	0.0350448	0	-3.01396	2.84018	0.382644	0.0401561	0	Firmicutes	Listeria	monocytogenes	0.0676476	0.137782	2820	2592	203	25
Listeria_monocytogenes_SLCC2378_uid175105_NC_018585.fna	-3.09083	2.37257	0.390564	0.0514725	0	-2.97767	0.277848	0.352146	0.0327493	0	-3.01075	2.94136	0.379924	0.0386381	0	Firmicutes	Listeria	monocytogenes	0.104848	0.149385	2930	2596	330	4
Listeria_monocytogenes_SLCC2479_uid175108_NC_018589.fna	-3.09295	2.38547	0.389522	0.0512239	0	-2.98715	0.302433	0.356892	0.031521	0	-3.0197	2.97217	0.379537	0.0382827	0	Firmicutes	Listeria	monocytogenes	0.112537	0.126217	3009	2612	393	4
Listeria_monocytogenes_SLCC2540_uid175106_NC_018586.fna	-3.09265	2.38453	0.390318	0.0513417	0	-3.02078	0.26782	0.354817	0.032381	0	-3.0096	2.97696	0.37931	0.03838	0	Firmicutes	Listeria	monocytogenes	0.100999	0.137575	2966	2605	313	48
Listeria_monocytogenes_SLCC5850_uid175110_NC_018592.fna	-3.09611	2.37809	0.389833	0.0511528	0	-3.01645	0.247926	0.35436	0.0340218	0	-3.01961	2.90714	0.380099	0.0388112	0	Firmicutes	Listeria	monocytogenes	0.0944366	0.13764	2940	2610	325	5
Listeria_monocytogenes_SLCC7179_uid175107_NC_018593.fna	-3.08991	2.37331	0.389483	0.0511933	0	-2.94652	0.222014	0.36113	0.0352261	0	-3.0167	2.88223	0.380404	0.0390026	0	Firmicutes	Listeria	monocytogenes	0.0855712	0.109042	2905	2608	277	20
Listeria_monocytogenes_uid43671_NC_013766.fna	-3.09686	2.38543	0.389097	0.0511167	0	-2.96269	0.354022	0.362907	0.0348595	0	-3.01908	3.03262	0.379563	0.0383013	0	Firmicutes	Listeria	monocytogenes	0.129252	0.10053	3080	2606	473	1
Mycobacterium_tuberculosis_Beijing_NITR203_uid197218_NC_021054.fna	-3.17166	3.61197	0.655273	0.0649752	0	-2.88564	0.328613	0.679447	0.0711695	0	-3.09292	4.41113	0.656129	0.0534099	0	Actino	Mycobacterium	tuberculosis	0.0834116	-0.0522649	4217	3849	328	40
Mycobacterium_tuberculosis_CAS_NITR204_uid202217_NC_021193.fna	-3.1996	2.94222	0.649678	0.063087	0	-3.11775	0.602293	0.668057	0.0650703	0	-3.10068	4.39288	0.655684	0.0531993	0	Actino	Mycobacterium	tuberculosis	0.16992	-0.0402463	5293	3725	943	625
Mycobacterium_tuberculosis_CCDC5079_uid161943_NC_017523.fna	-3.16638	3.55845	0.65536	0.0651697	0	-2.83945	0.363372	0.681073	0.0728066	0	-3.09245	4.39881	0.656131	0.0535125	0	Actino	Mycobacterium	tuberculosis	0.0926592	-0.0555218	4235	3825	369	41
Mycobacterium_tuberculosis_CCDC5079_uid203790_NC_021251.fna	-3.17039	3.66602	0.655552	0.0651411	0	-2.85781	0.279057	0.679428	0.0730834	0	-3.09366	4.41432	0.65613	0.05354	0	Actino	Mycobacterium	tuberculosis	0.0707442	-0.0516105	4133	3855	260	18
Mycobacterium_tuberculosis_CCDC5180_uid161941_NC_017522.fna	-3.16647	3.64584	0.655499	0.0652139	0	-2.84148	0.29308	0.682186	0.0716577	0	-3.09577	4.40598	0.655932	0.0535562	0	Actino	Mycobacterium	tuberculosis	0.0744097	-0.0575716	4150	3847	284	19
Mycobacterium_tuberculosis_CDC1551_uid57775_NC_002755.fna	-3.16735	3.62668	0.655325	0.0653882	2.45404e-05	-2.85591	0.30698	0.681344	0.0736536	0.00015962	-3.09103	4.40384	0.656068	0.0539083	3.97381e-05	Actino	Mycobacterium	tuberculosis	0.0780436	-0.0561728	4127	3816	280	31
Mycobacterium_tuberculosis_CTRI_2_uid161997_NC_017524.fna	-3.16761	3.64627	0.655486	0.0651912	0	-2.82214	0.291739	0.683015	0.0728869	0	-3.09305	4.39853	0.655993	0.0536063	0	Actino	Mycobacterium	tuberculosis	0.0740966	-0.0593523	4118	3839	263	16
Mycobacterium_tuberculosis_EAI5_NITR206_uid202218_NC_021194.fna	-3.1694	3.571	0.6553	0.0650142	0	-2.82307	0.359037	0.688316	0.0750405	0	-3.0892	4.39031	0.656229	0.0534472	0	Actino	Mycobacterium	tuberculosis	0.0913717	-0.0709155	4196	3803	364	29
Mycobacterium_tuberculosis_EAI5_uid212307_NC_021740.fna	-3.1695	3.63129	0.655566	0.0651888	0	-2.75799	0.334562	0.693656	0.0790182	0	-3.09121	4.39117	0.656209	0.0535617	0	Actino	Mycobacterium	tuberculosis	0.0843692	-0.0814793	4099	3813	286	0
Mycobacterium_tuberculosis_Erdman___ATCC_35801_uid193763_NC_020559.fna	-3.1704	3.63705	0.655577	0.0652506	0	-2.90344	0.290902	0.674664	0.0699022	0	-3.09944	4.39235	0.655631	0.0536373	0	Actino	Mycobacterium	tuberculosis	0.0740816	-0.0414039	4143	3834	278	31
Mycobacterium_tuberculosis_F11_uid58417_NC_009565.fna	-3.17382	3.65401	0.655558	0.0651983	0	-2.79539	0.312371	0.684026	0.074819	0	-3.09261	4.42443	0.656178	0.0535932	0	Actino	Mycobacterium	tuberculosis	0.0787596	-0.0613277	4130	3844	274	12
Mycobacterium_tuberculosis_H37Ra_uid58853_NC_009525.fna	-3.16973	3.65134	0.655534	0.0651935	0	-2.79562	0.320302	0.687401	0.07546	0	-3.09269	4.41998	0.656125	0.0535924	0	Actino	Mycobacterium	tuberculosis	0.0806687	-0.0684813	4139	3847	278	14
Mycobacterium_tuberculosis_H37Rv_uid170532_NC_018143.fna	-3.16733	3.65024	0.655548	0.0652043	0	-2.75163	0.333355	0.693195	0.0806307	0	-3.09432	4.41171	0.65616	0.0535941	0	Actino	Mycobacterium	tuberculosis	0.083691	-0.0805598	4122	3845	277	0
Mycobacterium_tuberculosis_H37Rv_uid57777_NC_000962.fna	-3.16913	3.64758	0.655535	0.0652276	0	-2.75473	0.331363	0.691981	0.0788448	0	-3.09288	4.41153	0.656147	0.0535918	0	Actino	Mycobacterium	tuberculosis	0.0832873	-0.0780596	4130	3845	285	0
Mycobacterium_tuberculosis_Haarlem_uid54453_NC_022350.fna	-3.16786	3.64726	0.655486	0.0652869	0	-2.8035	0.305729	0.684776	0.0754708	0	-3.09008	4.40822	0.6563	0.0537131	0	Actino	Mycobacterium	tuberculosis	0.077357	-0.0630672	4110	3832	268	10
Mycobacterium_tuberculosis_Haarlem3_NITR202_uid202216_NC_021192.fna	-3.15622	2.82362	0.649975	0.087609	0.00667584	-3.0026	0.707236	0.665305	0.0985275	0.00875945	-3.08377	4.40479	0.651665	0.0828804	0.00812071	Actino	Mycobacterium	tuberculosis	0.200312	-0.0336316	5350	3669	1012	669
Mycobacterium_tuberculosis_KZN_1435_uid59069_NC_012943.fna	-3.17157	3.63286	0.655526	0.065245	0	-2.74828	0.334507	0.691651	0.0787252	0	-3.09143	4.39825	0.656142	0.0535773	0	Actino	Mycobacterium	tuberculosis	0.0843352	-0.0773912	4124	3836	287	1
Mycobacterium_tuberculosis_KZN_4207_uid83619_NC_016768.fna	-3.16741	3.64344	0.655584	0.0652507	0	-2.75265	0.318188	0.690796	0.078434	0	-3.0923	4.39499	0.65615	0.0536025	0	Actino	Mycobacterium	tuberculosis	0.0803191	-0.0754791	4110	3833	272	5
Mycobacterium_tuberculosis_KZN_605_uid54947_NC_018078.fna	-3.16761	3.63848	0.655521	0.0652197	0	-2.77178	0.322576	0.689744	0.0782393	0	-3.09215	4.39912	0.656118	0.0535786	0	Actino	Mycobacterium	tuberculosis	0.081442	-0.073419	4124	3837	281	6
Mycobacterium_tuberculosis_RGTB327_uid157907_NC_017026.fna	-3.17292	3.21563	0.655001	0.0647015	0	-3.03913	0.496181	0.666984	0.0644514	0	-3.09352	4.38012	0.656279	0.0532239	0	Actino	Mycobacterium	tuberculosis	0.133678	-0.026155	4748	3772	688	288
Mycobacterium_tuberculosis_RGTB423_uid162179_NC_017528.fna	-3.17055	3.1709	0.654999	0.0645964	0	-3.05292	0.559396	0.66558	0.0646897	0	-3.08828	4.40659	0.656185	0.0531961	0	Actino	Mycobacterium	tuberculosis	0.149961	-0.0231194	4851	3770	745	336
Mycobacterium_tuberculosis_uid185758_NC_020089.fna	-3.17094	3.64723	0.655527	0.0652421	0	-2.80725	0.316141	0.682692	0.0747679	0	-3.08506	4.4212	0.656245	0.0536735	0	Actino	Mycobacterium	tuberculosis	0.079778	-0.0585796	4120	3831	278	11
Mycobacterium_tuberculosis_UT205_uid162183_NC_016934.fna	-3.16929	3.58876	0.65536	0.0653685	3.34377e-06	-3.03729	0.215924	0.66353	0.0611998	0.000578907	-2.90674	4.41809	0.633013	0.192859	0.0332968	Actino	Mycobacterium	tuberculosis	0.0567704	-0.0178741	4169	3765	311	93
Mycoplasma_gallisepticum_CA06_2006_052_5_2P_uid172630_NC_018412.fna	-3.13249	0.659826	0.327167	0.0516484	0	-3.07618	0.045385	0.322353	0.0529603	0	-3.07108	0.976412	0.316319	0.0428455	0	Mollicutes	Mycoplasma	gallisepticum	0.0643698	0.0213858	1595	1442	153	0
Mycoplasma_gallisepticum_F_uid162001_NC_017503.fna	-3.13565	0.649034	0.32634	0.0524294	0	-2.95312	0.040845	0.298911	0.0408747	0	-3.05774	0.977612	0.313959	0.0433586	0	Mollicutes	Mycoplasma	gallisepticum	0.0592754	0.12666	1612	1415	147	50
Mycoplasma_gallisepticum_NC06_2006_080_5_2P_uid172629_NC_018411.fna	-3.13637	0.645827	0.327049	0.0523994	0	-3.06073	0.033305	0.325447	0.0555359	0	-3.0647	0.938869	0.316202	0.0435465	0	Mollicutes	Mycoplasma	gallisepticum	0.0491683	0.00708419	1539	1414	123	2
Mycoplasma_gallisepticum_NC08_2008_031_4_3P_uid172631_NC_018413.fna	-3.13877	0.638895	0.326734	0.0524363	0	-3.06605	0.031735	0.323397	0.0561412	0	-3.06683	0.92665	0.315942	0.0435908	0	Mollicutes	Mycoplasma	gallisepticum	0.0474132	0.0148103	1519	1402	114	3
Mycoplasma_gallisepticum_NC95_13295_2_2P_uid172625_NC_018407.fna	-3.13896	0.646565	0.326915	0.0522253	0	-3.09426	0.04436	0.321303	0.0520083	0	-3.06959	0.953989	0.315947	0.0432264	0	Mollicutes	Mycoplasma	gallisepticum	0.0642547	0.0249811	1566	1421	144	1
Mycoplasma_gallisepticum_NC96_1596_4_2P_uid172626_NC_018408.fna	-3.13724	0.665978	0.327283	0.0516101	0	-3.07098	0.046836	0.323341	0.0523766	0	-3.07026	0.986257	0.31647	0.0428183	0	Mollicutes	Mycoplasma	gallisepticum	0.0657876	0.0174822	1614	1459	155	0
Mycoplasma_gallisepticum_NY01_2001_047_5_1P_uid172627_NC_018409.fna	-3.14298	0.652193	0.3269	0.0519847	0	-3.10949	0.045877	0.322711	0.0525967	0	-3.07067	0.965525	0.31605	0.043083	0	Mollicutes	Mycoplasma	gallisepticum	0.0657499	0.0186066	1582	1432	147	3
Mycoplasma_gallisepticum_R_high__uid161999_NC_017502.fna	-3.12676	0.665215	0.327048	0.0515049	0	-3.04987	0.067665	0.306673	0.04415	0	-3.05819	1.01203	0.314674	0.0417825	0	Mollicutes	Mycoplasma	gallisepticum	0.0923602	0.0928012	1682	1465	213	4
Mycoplasma_gallisepticum_R_low__uid57993_NC_004829.fna	-3.13162	0.665014	0.326901	0.0515405	0	-3.0275	0.068211	0.307106	0.0443229	0	-3.05117	1.0128	0.314699	0.0418183	0	Mollicutes	Mycoplasma	gallisepticum	0.0931279	0.0901171	1680	1464	214	2
Mycoplasma_gallisepticum_S6_uid200523_NC_023030.fna	-3.13951	0.653768	0.326804	0.0515535	1.68255e-05	-2.9375	0.045086	0.304396	0.0467893	4.43597e-05	-3.0539	0.985444	0.314669	0.041944	1.3192e-05	Mollicutes	Mycoplasma	gallisepticum	0.06453	0.102476	1651	1445	156	50
Mycoplasma_gallisepticum_VA94_7994_1_7P_uid172624_NC_018406.fna	-3.14513	0.654302	0.326903	0.0521722	0	-3.08847	0.042903	0.32112	0.0515656	0	-3.06716	0.96411	0.315846	0.0432087	0	Mollicutes	Mycoplasma	gallisepticum	0.0616576	0.0257501	1588	1443	143	2
Mycoplasma_gallisepticum_WI01_2001_043_13_2P_uid172628_NC_018410.fna	-3.14483	0.639083	0.326601	0.0521554	0	-3.1088	0.041189	0.320425	0.0503113	0	-3.07425	0.939844	0.315617	0.0431644	0	Mollicutes	Mycoplasma	gallisepticum	0.0605615	0.0275425	1536	1401	135	0
Neisseria_meningitidis_053442_uid58587_NC_010120.fna	-2.94402	1.55977	0.542653	0.114584	0	-2.49556	0.203835	0.466206	0.0800756	0	-2.70846	2.15342	0.517003	0.0985421	0	Bprot	Neisseria	meningitidis	0.115609	0.219062	2069	1724	306	39
Neisseria_meningitidis_8013_uid161967_NC_017501.fna	-2.93487	1.57231	0.54179	0.114244	0	-2.48001	0.297474	0.464501	0.0765705	0	-2.68175	2.27755	0.514255	0.0967349	0	Bprot	Neisseria	meningitidis	0.159099	0.222052	2184	1736	429	19
Neisseria_meningitidis_alpha14_uid61649_NC_013016.fna	-2.9482	1.55535	0.542799	0.11513	0	-2.6066	0.171839	0.48837	0.0865317	0	-2.73524	2.14529	0.519472	0.0994314	0	Bprot	Neisseria	meningitidis	0.0995195	0.152443	2047	1704	275	68
Neisseria_meningitidis_alpha710_uid161971_NC_017505.fna	-2.93639	1.56921	0.541722	0.1141	0	-2.49749	0.259215	0.471875	0.0790103	0	-2.69921	2.24295	0.516902	0.0983695	0	Bprot	Neisseria	meningitidis	0.141802	0.199148	2142	1736	357	49
Neisseria_meningitidis_FAM18_uid57825_NC_008767.fna	-2.93355	1.56084	0.54203	0.114998	0	-2.51473	0.253675	0.469353	0.0786273	0	-2.70017	2.19496	0.516237	0.098421	0	Bprot	Neisseria	meningitidis	0.13981	0.207699	2113	1723	380	10
Neisseria_meningitidis_G2136_uid162085_NC_017513.fna	-2.94094	1.55451	0.542393	0.114937	0	-2.49616	0.256335	0.469335	0.07761	0	-2.70791	2.18486	0.516821	0.0979591	0	Bprot	Neisseria	meningitidis	0.141579	0.208721	2124	1714	400	10
Neisseria_meningitidis_H44_76_uid162083_NC_017516.fna	-2.92915	1.57191	0.541449	0.114021	0	-2.47558	0.27899	0.46549	0.0777817	0	-2.686	2.24088	0.514464	0.0972959	0	Bprot	Neisseria	meningitidis	0.150729	0.218075	2144	1739	396	9
Neisseria_meningitidis_M01_240149_uid162079_NC_017514.fna	-2.93496	1.56902	0.541486	0.114592	0	-2.46389	0.273372	0.463039	0.0761738	0	-2.68586	2.22352	0.514371	0.097289	0	Bprot	Neisseria	meningitidis	0.148385	0.22579	2119	1734	382	3
Neisseria_meningitidis_M01_240355_uid162075_NC_017517.fna	-2.9373	1.58214	0.541852	0.11384	1.26411e-06	-2.49111	0.29925	0.472715	0.0768443	0	-2.69304	2.28778	0.514988	0.0963615	4.80816e-06	Bprot	Neisseria	meningitidis	0.159075	0.196928	2177	1749	418	10
Neisseria_meningitidis_M04_240196_uid162081_NC_017515.fna	-2.93662	1.56399	0.541792	0.114501	0	-2.5143	0.29758	0.46525	0.0755853	0	-2.68781	2.25045	0.514049	0.0965259	0	Bprot	Neisseria	meningitidis	0.159862	0.219733	2148	1725	409	14
Neisseria_meningitidis_MC58_uid57817_NC_003112.fna	-2.93545	1.59827	0.542043	0.114415	0	-2.47717	0.283019	0.464827	0.0778496	0	-2.68732	2.27236	0.515278	0.0976802	0	Bprot	Neisseria	meningitidis	0.150473	0.221713	2170	1763	400	7
Neisseria_meningitidis_NZ_05_33_uid162077_NC_017518.fna	-2.93605	1.56454	0.541654	0.114731	0	-2.47598	0.293706	0.460443	0.0753317	0	-2.67585	2.24897	0.513339	0.0970475	0	Bprot	Neisseria	meningitidis	0.158093	0.234349	2159	1745	405	9
Neisseria_meningitidis_WUE_2594_uid162093_NC_017512.fna	-2.94403	1.55286	0.542142	0.115854	0	-2.52458	0.26255	0.480206	0.0817347	0	-2.72373	2.22725	0.518431	0.0991255	0	Bprot	Neisseria	meningitidis	0.144643	0.175017	2194	1728	397	69
Neisseria_meningitidis_Z2491_uid57819_NC_003116.fna	-2.94379	1.55785	0.542466	0.115261	0	-2.50323	0.249399	0.478218	0.0867014	0	-2.71714	2.18441	0.518091	0.0995069	0	Bprot	Neisseria	meningitidis	0.137996	0.181864	2124	1738	376	10
Propionibacterium_acnes_266_uid162059_NC_017534.fna	-3.28197	2.07308	0.603977	0.0434593	4.82375e-07	-2.93499	0.172067	0.5878	0.0295096	0	-3.21693	2.49458	0.600276	0.0347839	4.00869e-07	Actino	Propionibacterium	acnes	0.0766524	0.0391683	2370	2089	260	21
Propionibacterium_acnes_6609_uid162137_NC_017535.fna	-3.28231	2.08331	0.604002	0.0433239	0	-2.94906	0.226367	0.589772	0.0305138	0	-3.21768	2.56028	0.600101	0.0345786	0	Actino	Propionibacterium	acnes	0.0980171	0.034396	2420	2090	323	7
Propionibacterium_acnes_ATCC_11828_uid162177_NC_017550.fna	-3.28117	2.08329	0.604177	0.0435043	0	-2.80842	0.085941	0.582458	0.0266832	0	-3.22068	2.48863	0.6004	0.0350039	0	Actino	Propionibacterium	acnes	0.0396441	0.0528172	2361	2082	144	135
Propionibacterium_acnes_C1_uid176501_NC_018707.fna	-3.28315	2.08091	0.603991	0.0433058	0	-2.9327	0.157924	0.58361	0.030062	0	-3.21393	2.519	0.600592	0.0347485	0	Actino	Propionibacterium	acnes	0.0705672	0.0495224	2413	2090	259	64
Propionibacterium_acnes_HL096PA1_uid198524_NC_021085.fna	-3.27642	2.08075	0.603976	0.0433308	0	-3.06393	0.168487	0.598545	0.0348155	0	-3.23122	2.49419	0.601104	0.0351309	0	Actino	Propionibacterium	acnes	0.0749122	0.0130315	2369	2094	268	7
Propionibacterium_acnes_KPA171202_uid58101_NC_006085.fna	-3.28424	2.08142	0.604086	0.043449	0	-2.95298	0.228529	0.58993	0.0297963	0	-3.21656	2.56026	0.600107	0.0345649	0	Actino	Propionibacterium	acnes	0.0989568	0.0342102	2420	2089	326	5
Propionibacterium_acnes_SK137_uid48071_NC_014039.fna	-3.27992	2.08049	0.603945	0.0433284	0	-3.04581	0.166678	0.598027	0.0343604	0	-3.22902	2.49533	0.601039	0.0350649	0	Actino	Propionibacterium	acnes	0.0741812	0.0142066	2362	2094	263	5
Propionibacterium_acnes_TypeIA2_P_acn17_uid80735_NC_016512.fna	-3.27901	2.08385	0.603934	0.0432718	0	-2.95406	0.167794	0.5925	0.0310286	0	-3.21344	2.52289	0.600732	0.0350718	0	Actino	Propionibacterium	acnes	0.0745215	0.0275757	2380	2094	259	27
Propionibacterium_acnes_TypeIA2_P_acn31_uid80733_NC_016511.fna	-3.28302	2.08002	0.603769	0.0432733	0	-2.93984	0.164506	0.591279	0.0301502	0	-3.22532	2.49877	0.600336	0.034772	0	Actino	Propionibacterium	acnes	0.0733283	0.0301576	2352	2090	255	7
Propionibacterium_acnes_TypeIA2_P_acn33_uid80745_NC_016516.fna	-3.28039	2.08073	0.603771	0.0432301	9.61199e-07	-2.95241	0.160735	0.592217	0.0306953	0	-3.22623	2.48962	0.600423	0.0348912	2.81167e-06	Actino	Propionibacterium	acnes	0.0717345	0.0278756	2355	2089	254	12
Pseudomonas_aeruginosa_B136_33_uid196598_NC_020912.fna	-3.19907	4.80755	0.672879	0.0940514	2.08e-07	-2.94811	0.894608	0.664122	0.0741423	0	-3.02911	6.42101	0.664234	0.0620485	1.55739e-07	Gprot	Pseudomonas	aeruginosa	0.156902	0.0188988	5895	4932	897	66
Pseudomonas_aeruginosa_c7447m_uid219358_NC_022360.fna	-3.19744	4.80223	0.672264	0.0943708	0.000232184	-2.90011	0.764737	0.66288	0.0817603	0.00176793	-3.04475	6.2623	0.664421	0.0687192	0.00161618	Gprot	Pseudomonas	aeruginosa	0.137379	0.0202802	5764	4920	825	19
Pseudomonas_aeruginosa_DK2_uid168996_NC_018080.fna	-3.19188	4.78971	0.672075	0.0932274	0	-2.93355	0.862981	0.660207	0.0743904	0	-3.02014	6.40266	0.662702	0.0617901	0	Gprot	Pseudomonas	aeruginosa	0.152668	0.0257038	5947	4918	921	108
Pseudomonas_aeruginosa_LES431_uid232245_NC_023066.fna	-3.20076	4.8155	0.672285	0.0936958	0	-2.88982	1.05486	0.655094	0.0696517	0	-3.03251	6.55007	0.663407	0.0620349	0	Gprot	Pseudomonas	aeruginosa	0.179698	0.037371	6085	4952	1122	11
Pseudomonas_aeruginosa_LESB58_uid59275_NC_011770.fna	-3.19817	4.8361	0.672227	0.0934075	0	-2.89276	1.08367	0.653749	0.0695249	0	-3.03238	6.60176	0.662974	0.0618168	0	Gprot	Pseudomonas	aeruginosa	0.183061	0.0402117	6139	4955	1174	10
Pseudomonas_aeruginosa_M18_uid162089_NC_017548.fna	-3.20112	4.80385	0.672424	0.0935675	0	-3.01043	0.835911	0.667832	0.0779633	0	-3.0462	6.32775	0.665043	0.0628071	0	Gprot	Pseudomonas	aeruginosa	0.14823	0.00988599	5849	4922	874	53
Pseudomonas_aeruginosa_MTB_uid231150_NC_023019.fna	-3.19705	4.82205	0.672709	0.0937362	0	-2.97574	0.952102	0.662704	0.0749828	0	-3.00917	6.58004	0.662412	0.0614514	0	Gprot	Pseudomonas	aeruginosa	0.164903	0.0216179	6077	4929	1010	138
Pseudomonas_aeruginosa_NCGM2_S1_uid162173_NC_017549.fna	-3.19675	4.83256	0.672424	0.0935667	0	-2.95482	1.01113	0.659934	0.0730447	0	-3.00599	6.76466	0.661438	0.0612073	0	Gprot	Pseudomonas	aeruginosa	0.173038	0.0270495	6304	4965	1100	239
Pseudomonas_aeruginosa_PA1_uid228931_NC_022808.fna	-3.19691	4.85153	0.672256	0.0935954	0	-2.89888	1.00676	0.65409	0.0696981	0	-3.03621	6.52888	0.663377	0.0621235	0	Gprot	Pseudomonas	aeruginosa	0.171856	0.0395216	6057	4982	1074	1
Pseudomonas_aeruginosa_PA1R_uid228932_NC_022806.fna	-3.19667	4.7931	0.672171	0.0935383	0	-2.88182	0.871441	0.648747	0.0664808	0	-3.03677	6.30931	0.662888	0.0620685	0	Gprot	Pseudomonas	aeruginosa	0.15385	0.0511723	5867	4931	936	0
Pseudomonas_aeruginosa_PA7_uid58627_NC_009656.fna	-3.17683	4.80785	0.676765	0.0965737	0	-2.89252	0.690346	0.65704	0.0729474	0	-2.97419	6.58834	0.664494	0.0618468	0	Gprot	Pseudomonas	aeruginosa	0.125566	0.0426738	6107	4925	717	465
Pseudomonas_aeruginosa_PAO1_uid57945_NC_002516.fna	-3.19497	4.8059	0.672403	0.0935423	0	-2.91782	0.826885	0.664638	0.0756482	0	-3.04982	6.2644	0.665557	0.0630625	0	Gprot	Pseudomonas	aeruginosa	0.146798	0.0167574	5757	4922	835	0
Pseudomonas_aeruginosa_PAO1_VE13_uid225027_NC_022594.fna	-3.19908	4.80442	0.672386	0.0935925	1.45699e-05	-2.91918	0.826321	0.664668	0.0759875	7.62416e-05	-3.04978	6.26548	0.665498	0.0631866	4.14972e-05	Gprot	Pseudomonas	aeruginosa	0.146762	0.0166558	5756	4922	833	1
Pseudomonas_aeruginosa_PAO1_VE2_uid225026_NC_022591.fna	-3.19915	4.80516	0.672387	0.0935988	1.47758e-05	-2.91905	0.82645	0.664652	0.0759651	7.62297e-05	-3.04814	6.26548	0.665495	0.0631972	4.43701e-05	Gprot	Pseudomonas	aeruginosa	0.146759	0.0166927	5756	4922	834	0
Pseudomonas_aeruginosa_PAO581_uid219357_NC_022361.fna	-3.19861	4.75407	0.672111	0.0939492	0.000131466	-2.8725	0.642166	0.659692	0.0730936	0.000124578	-3.03624	6.04397	0.663512	0.0717041	0.0024464	Gprot	Pseudomonas	aeruginosa	0.119007	0.0269069	5581	4876	705	0
Pseudomonas_aeruginosa_RP73_uid209328_NC_021577.fna	-3.19525	4.79619	0.672243	0.0935491	0	-2.96716	0.843411	0.664389	0.0742815	0	-3.04442	6.34203	0.664611	0.062447	0	Gprot	Pseudomonas	aeruginosa	0.149565	0.0169546	5880	4936	880	64
Pseudomonas_aeruginosa_SCV20265_uid232358_NC_023149.fna	-3.19137	4.84495	0.671987	0.0931482	0	-2.96202	1.10225	0.658831	0.0737684	0	-3.02453	6.72518	0.662533	0.0617121	0	Gprot	Pseudomonas	aeruginosa	0.185345	0.0285249	6268	4966	1189	113
Pseudomonas_aeruginosa_UCBPP_PA14_uid57977_NC_008463.fna	-3.18847	4.82803	0.67258	0.0935041	4.14248e-07	-2.94311	0.938033	0.661884	0.0745546	1.06606e-06	-3.01276	6.53765	0.662922	0.0615044	1.68256e-06	Gprot	Pseudomonas	aeruginosa	0.162689	0.0231275	5985	4932	951	102
Rickettsia_prowazekii_Breinl_uid196851_NC_020993.fna	-3.03894	0.845594	0.306173	0.0253594	0	-2.96991	0.006521	0.278945	0.0340664	0	-2.95571	1.1093	0.290057	0.0190762	0	Aprot	Rickettsia	prowazekii	0.00774466	0.134366	932	900	21	11
Rickettsia_prowazekii_BuV67_CWPP_uid158063_NC_017056.fna	-3.03444	0.855152	0.306031	0.0254101	0	-3.07268	0.0059	0.268305	0.0349514	0	-2.95354	1.11145	0.290003	0.0191419	0	Aprot	Rickettsia	prowazekii	0.0068517	0.189804	917	899	16	2
Rickettsia_prowazekii_Chernikova_uid158053_NC_017049.fna	-3.0316	0.855827	0.305977	0.0254212	0	-2.89803	0.004046	0.267919	0.0364473	0	-2.95953	1.1098	0.29006	0.0191251	0	Aprot	Rickettsia	prowazekii	0.00476744	0.191626	914	899	15	0
Rickettsia_prowazekii_Dachau_uid158057_NC_017051.fna	-3.03615	0.849368	0.306126	0.0254944	0	-3.40098	0.004694	0.275671	0.0305929	0	-2.95664	1.10905	0.290026	0.0195179	9.46755e-05	Aprot	Rickettsia	prowazekii	0.00550287	0.151178	923	898	17	8
Rickettsia_prowazekii_GvV257_uid158051_NC_017048.fna	-3.03601	0.852458	0.305864	0.0253252	0	-3.0331	0.004664	0.273799	0.036989	0	-2.9535	1.11197	0.28987	0.0190821	0	Aprot	Rickettsia	prowazekii	0.00548297	0.159773	919	899	15	5
Rickettsia_prowazekii_Katsinyian_uid158055_NC_017050.fna	-3.0387	0.85487	0.305944	0.0254176	0	-2.89199	0.006239	0.28434	0.0328591	0	-2.95639	1.11145	0.289999	0.0191493	0	Aprot	Rickettsia	prowazekii	0.00731537	0.105651	915	899	16	0
Rickettsia_prowazekii_Madrid_E_uid61565_NC_000963.fna	-3.03859	0.848434	0.306133	0.0254708	0	-3.07056	0.011064	0.279103	0.0239338	0	-2.96149	1.11152	0.290003	0.0191404	0	Aprot	Rickettsia	prowazekii	0.012913	0.133361	930	901	22	7
Rickettsia_prowazekii_NMRC_Madrid_E_uid196850_NC_020992.fna	-3.03768	0.833273	0.306495	0.0253936	0	-3.09633	0.011378	0.285375	0.0243114	0	-2.95708	1.11152	0.289997	0.0190912	0	Aprot	Rickettsia	prowazekii	0.0134959	0.103005	954	902	26	26
Rickettsia_prowazekii_Rp22_uid161945_NC_017560.fna	-3.03319	0.855734	0.305956	0.0254047	0	-3.06027	0.006377	0.273953	0.03222	0	-2.96125	1.11161	0.290002	0.0191291	0	Aprot	Rickettsia	prowazekii	0.00742287	0.159396	915	899	16	0
Rickettsia_prowazekii_RpGvF24_uid158065_NC_017057.fna	-3.03798	0.856289	0.305855	0.0253641	0	-2.9121	0.005432	0.269882	0.0287298	0	-2.95787	1.1121	0.289896	0.0190814	0	Aprot	Rickettsia	prowazekii	0.00638199	0.180519	915	899	16	0
Salmonella_enterica_arizonae_serovar_62_z4_z23__uid58191_NC_010067.fna	-2.98746	3.24526	0.534545	0.0774325	0	-2.73364	0.337441	0.502399	0.0424766	0	-2.75707	4.6008	0.513767	0.0565979	0	Gprot	Salmonella	enterica	0.0942001	0.0894778	4374	3461	399	514
Salmonella_enterica_serovar_4_5_12_i__08_1736_uid212969_NC_021820.fna	-2.96977	3.57736	0.539404	0.0796932	0	-2.70093	0.679002	0.505726	0.0511418	0	-2.78961	4.82219	0.522492	0.0609122	0	Gprot	Salmonella	enterica	0.159544	0.0930103	4592	3793	794	5
Salmonella_enterica_serovar_Agona_24249_uid230614_NC_022991.fna	-2.96715	3.57722	0.539362	0.0798209	0	-2.60695	0.611051	0.496376	0.0507601	0	-2.76707	4.76284	0.521125	0.0612124	0	Gprot	Salmonella	enterica	0.145903	0.119821	4515	3786	725	4
Salmonella_enterica_serovar_Agona_SL483_uid59431_NC_011149.fna	-2.97348	3.5758	0.539336	0.0798003	0	-2.61355	0.643634	0.496947	0.050722	0	-2.76531	4.79866	0.520842	0.0610137	0	Gprot	Salmonella	enterica	0.152554	0.118092	4556	3786	763	7
Salmonella_enterica_serovar_Bareilly_CFSAN000189_uid212971_NC_021844.fna	-2.97499	3.58423	0.539591	0.0798596	0	-2.70825	0.564492	0.504039	0.0497395	0	-2.78862	4.73061	0.522493	0.061078	0	Gprot	Salmonella	enterica	0.136063	0.0983309	4472	3803	637	32
Salmonella_enterica_serovar_Bovismorbificans_3114_uid218006_NC_022241.fna	-2.9753	3.55577	0.539108	0.0798402	0	-2.68646	0.532556	0.499268	0.0559761	0	-2.79253	4.67748	0.52192	0.062013	0	Gprot	Salmonella	enterica	0.130271	0.11076	4466	3767	648	51
Salmonella_enterica_serovar_Choleraesuis_SC_B67_uid58017_NC_006905.fna	-2.9767	3.50427	0.539079	0.0791539	0	-2.71443	0.650263	0.503739	0.0488662	0	-2.79066	4.7557	0.521567	0.0600465	0	Gprot	Salmonella	enterica	0.156525	0.0978203	4676	3771	836	69
Salmonella_enterica_Serovar_Cubana_CFSAN002050_uid212973_NC_021818.fna	-2.96833	3.58876	0.539641	0.0796	0	-2.74565	0.679424	0.51653	0.0527356	0	-2.78178	4.97748	0.522417	0.060178	0	Gprot	Salmonella	enterica	0.159197	0.0631478	4778	3808	822	148
Salmonella_enterica_serovar_Dublin_CT_02021853_uid58917_NC_011205.fna	-2.97109	3.55858	0.539294	0.0795919	0	-2.68334	0.686627	0.505395	0.0518078	0	-2.77822	4.84291	0.521796	0.0605956	0	Gprot	Salmonella	enterica	0.161755	0.0936606	4689	3795	852	42
Salmonella_enterica_serovar_Enteritidis_P125109_uid59247_NC_011294.fna	-2.97309	3.57813	0.539469	0.0797701	0	-2.64451	0.531779	0.495505	0.0498945	0	-2.7797	4.68585	0.521673	0.0613618	0	Gprot	Salmonella	enterica	0.129392	0.12264	4462	3796	653	13
Salmonella_enterica_serovar_Gallinarum_287_91_uid59249_NC_011274.fna	-2.97444	3.51191	0.539463	0.0793599	0	-2.63059	0.552781	0.500972	0.0507785	0	-2.77996	4.6587	0.522046	0.0608444	0	Gprot	Salmonella	enterica	0.135997	0.106794	4554	3783	716	55
Salmonella_enterica_serovar_Gallinarum_Pullorum_CDC1983_67_uid217770_NC_022221.fna	-2.9825	3.50183	0.539573	0.0796058	0	-2.6257	0.546898	0.502013	0.0505113	0	-2.78083	4.62309	0.522281	0.0610759	0	Gprot	Salmonella	enterica	0.135077	0.104093	4500	3780	716	4
Salmonella_enterica_serovar_Gallinarum_pullorum_RKS5078_uid87035_NC_016831.fna	-2.97579	3.49397	0.539285	0.0793493	0	-2.6274	0.551691	0.502122	0.0508878	0	-2.78054	4.63796	0.522092	0.0609579	0	Gprot	Salmonella	enterica	0.136367	0.10301	4551	3779	741	31
Salmonella_enterica_serovar_Heidelberg_41578_uid212970_NC_021810.fna	-2.9684	3.57364	0.53935	0.0797047	0	-2.66133	0.650273	0.500582	0.0501276	0	-2.78175	4.79348	0.521785	0.0608295	2.08617e-07	Gprot	Salmonella	enterica	0.153954	0.107615	4576	3795	771	10
Salmonella_enterica_serovar_Heidelberg_B182_uid162195_NC_017623.fna	-2.97107	3.56062	0.539398	0.0797612	9.26805e-06	-2.6582	0.612952	0.500463	0.0504768	4.89435e-05	-2.78063	4.75047	0.52189	0.0610618	2.63132e-05	Gprot	Salmonella	enterica	0.146872	0.108087	4547	3791	732	24
Salmonella_enterica_Serovar_Heidelberg_CFSAN002069_uid212974_NC_021812.fna	-2.97007	3.58162	0.539346	0.0796204	0	-2.66206	0.629151	0.498953	0.0496929	0	-2.77876	4.78394	0.521556	0.0606756	0	Gprot	Salmonella	enterica	0.149422	0.112307	4542	3800	735	7
Salmonella_enterica_serovar_Heidelberg_SL476_uid58973_NC_011083.fna	-2.96914	3.58182	0.539297	0.0796676	0	-2.6675	0.6907	0.499291	0.049562	0	-2.77717	4.88877	0.520866	0.060018	0	Gprot	Salmonella	enterica	0.161658	0.111199	4675	3800	824	51
Salmonella_enterica_serovar_Javiana_CFSAN001992_uid190101_NC_020307.fna	-2.97321	3.53555	0.539332	0.0795784	0	-2.6712	0.509634	0.500285	0.0489485	0	-2.78775	4.63416	0.5221	0.060969	0	Gprot	Salmonella	enterica	0.125998	0.108423	4455	3767	618	70
Salmonella_enterica_serovar_Newport_SL254_uid58831_NC_011080.fna	-2.97026	3.58127	0.539338	0.0796663	0	-2.68418	0.678008	0.504004	0.0515111	0	-2.78565	4.82764	0.522167	0.0608253	0	Gprot	Salmonella	enterica	0.159201	0.0977545	4601	3793	807	1
Salmonella_enterica_serovar_Newport_USMARC_S3124_1_uid213895_NC_021902.fna	-2.97258	3.58905	0.539302	0.0796038	0	-2.69768	0.729274	0.503095	0.0509328	0	-2.78057	4.91596	0.521397	0.0602612	0	Gprot	Salmonella	enterica	0.168882	0.100263	4717	3804	887	26
Salmonella_enterica_serovar_Paratyphi_A_AKU_12601_uid59269_NC_011147.fna	-2.97762	3.48538	0.539236	0.0794784	0	-2.64186	0.541037	0.497787	0.0483532	0	-2.78488	4.5818	0.521837	0.0607999	0	Gprot	Salmonella	enterica	0.134385	0.115388	4448	3750	695	3
Salmonella_enterica_serovar_Paratyphi_A_ATCC_9150_uid58201_NC_006511.fna	-2.97575	3.48524	0.539284	0.0794738	0	-2.62829	0.541767	0.496145	0.0485696	0	-2.77968	4.58523	0.521644	0.060832	0	Gprot	Salmonella	enterica	0.134539	0.120283	4445	3749	692	4
Salmonella_enterica_serovar_Paratyphi_B_SPB7_uid59097_NC_010102.fna	-2.97477	3.58089	0.539522	0.0797692	0	-2.73466	0.660499	0.498688	0.0476481	0	-2.79078	4.85889	0.521098	0.06003	0	Gprot	Salmonella	enterica	0.155727	0.113544	4659	3792	803	64
Salmonella_enterica_serovar_Paratyphi_C_RKS4594_uid59063_NC_012125.fna	-2.97642	3.5521	0.539454	0.0793504	0	-2.72139	0.684108	0.50297	0.0494346	0	-2.79289	4.83308	0.521632	0.0601985	0	Gprot	Salmonella	enterica	0.161505	0.101028	4723	3800	871	52
Salmonella_enterica_serovar_Pullorum_S06004_uid214431_NC_021984.fna	-2.9695	3.41424	0.538661	0.0790237	0	-2.64857	0.628516	0.50239	0.0497253	0	-2.77579	4.6826	0.521379	0.0601987	0	Gprot	Salmonella	enterica	0.155482	0.10057	4738	3759	856	123
Salmonella_enterica_serovar_Schwarzengrund_CVM19633_uid58915_NC_011094.fna	-2.97315	3.55507	0.539168	0.0796108	0	-2.71024	0.553875	0.504545	0.0472947	0	-2.78835	4.70908	0.521741	0.0602005	0	Gprot	Salmonella	enterica	0.134802	0.0957519	4519	3764	672	83
Salmonella_enterica_serovar_Thompson_RM6836_uid222802_NC_022525.fna	-2.97318	3.57316	0.539527	0.0797922	0	-2.6497	0.565563	0.504846	0.052563	1.76815e-06	-2.77939	4.70765	0.522461	0.0616738	2.1242e-07	Gprot	Salmonella	enterica	0.136658	0.0958518	4437	3781	634	22
Salmonella_enterica_serovar_Typhi_CT18_uid57793_NC_003198.fna	-2.97657	3.48895	0.539202	0.079488	0	-2.70663	0.724257	0.502055	0.0468312	0	-2.78379	4.80904	0.520927	0.0590171	0	Gprot	Salmonella	enterica	0.171908	0.10298	4769	3774	972	23
Salmonella_enterica_serovar_Typhi_P_stx_12_uid87001_NC_016832.fna	-2.97331	3.48713	0.539224	0.0795335	0	-2.67962	0.696128	0.499525	0.0461189	0	-2.77993	4.76835	0.520639	0.0592558	0	Gprot	Salmonella	enterica	0.16642	0.110328	4700	3769	928	3
Salmonella_enterica_serovar_Typhi_Ty2_uid57973_NC_004631.fna	-2.97381	3.48737	0.539216	0.0795537	5.73498e-07	-2.67284	0.718183	0.499667	0.0465481	8.35442e-06	-2.77641	4.79196	0.520516	0.0592012	2.29551e-06	Gprot	Salmonella	enterica	0.170772	0.109896	4725	3771	954	0
Salmonella_enterica_serovar_Typhi_Ty21a_uid201427_NC_021176.fna	-2.97445	3.48328	0.539102	0.0795189	0	-2.66406	0.720364	0.499627	0.0465838	0	-2.77674	4.79196	0.520416	0.0591857	0	Gprot	Salmonella	enterica	0.171373	0.109707	4737	3773	960	4
Salmonella_enterica_serovar_Typhimurium_14028S_uid86059_NC_016856.fna	-2.97178	3.58022	0.539459	0.0796939	0	-2.6751	0.716389	0.503993	0.051347	0	-2.78195	4.87026	0.521964	0.0607211	0	Gprot	Salmonella	enterica	0.166733	0.0981096	4640	3797	840	3
Salmonella_enterica_serovar_Typhimurium_798_uid158047_NC_017046.fna	-2.97293	3.57052	0.539391	0.0796813	0	-2.65941	0.724668	0.503533	0.0518533	4.13983e-06	-2.77944	4.87622	0.52177	0.0608133	6.15231e-07	Gprot	Salmonella	enterica	0.168719	0.0992451	4679	3796	864	19
Salmonella_enterica_serovar_Typhimurium_D23580_uid86061_NC_016854.fna	-2.97193	3.57806	0.539491	0.07965	0	-2.68205	0.729449	0.503321	0.0504946	0	-2.78491	4.8794	0.521901	0.0605745	0	Gprot	Salmonella	enterica	0.169352	0.10012	4668	3796	860	12
Salmonella_enterica_serovar_Typhimurium_DT2_uid222818_NC_022544.fna	-2.97044	3.56934	0.539403	0.0796441	0	-2.66463	0.676757	0.503052	0.0514623	0	-2.7822	4.8148	0.521981	0.0609331	0	Gprot	Salmonella	enterica	0.15939	0.100656	4586	3794	787	5
Salmonella_enterica_serovar_Typhimurium_LT2_uid57799_NC_003197.fna	-2.96982	3.5778	0.539415	0.0796877	0	-2.64934	0.698611	0.505762	0.052501	0	-2.78	4.85743	0.522215	0.0608881	0	Gprot	Salmonella	enterica	0.163377	0.092937	4622	3799	799	24
Salmonella_enterica_serovar_Typhimurium_SL1344_uid86645_NC_016810.fna	-2.97229	3.58222	0.539387	0.0796602	0	-2.66454	0.722312	0.503457	0.0517627	0	-2.77962	4.87801	0.521833	0.0607797	0	Gprot	Salmonella	enterica	0.167817	0.0994522	4652	3801	851	0
Salmonella_enterica_serovar_Typhimurium_ST4_74_uid84393_NC_016857.fna	-2.97177	3.58221	0.539388	0.0796602	0	-2.66454	0.722312	0.503457	0.0517632	0	-2.77952	4.87801	0.521834	0.0607809	0	Gprot	Salmonella	enterica	0.167817	0.0994549	4651	3800	851	0
Salmonella_enterica_serovar_Typhimurium_T000240_uid84397_NC_016860.fna	-2.97363	3.57978	0.539502	0.0796276	0	-2.67209	0.761291	0.504539	0.0510433	0	-2.77869	4.95481	0.522081	0.060214	0	Gprot	Salmonella	enterica	0.17537	0.0966625	4753	3808	898	47
Salmonella_enterica_serovar_Typhimurium_U288_uid198746_NC_021151.fna	-2.97059	3.57649	0.539416	0.0796926	0	-2.66301	0.706971	0.502736	0.0504882	0	-2.78017	4.85261	0.521833	0.0607672	0	Gprot	Salmonella	enterica	0.165052	0.101597	4620	3799	821	0
Salmonella_enterica_serovar_Typhimurium_UK_1_uid87049_NC_016863.fna	-2.96913	3.58086	0.539448	0.0796894	0	-2.6651	0.670965	0.502691	0.0510849	2.98078e-06	-2.78219	4.81787	0.522063	0.060951	4.15121e-07	Gprot	Salmonella	enterica	0.157812	0.101812	4572	3797	775	0
Salmonella_enterica_Serovar_Typhimurium_var__5__CFSAN001921_uid212972_NC_021814.fna	-2.97301	3.57982	0.539488	0.0797406	0	-2.69023	0.693514	0.503184	0.0494837	0	-2.7823	4.85993	0.521735	0.0603764	0	Gprot	Salmonella	enterica	0.162303	0.100505	4646	3797	823	26
Staphylococcus_aureus_04_02981_uid161969_NC_017340.fna	-3.15274	2.11702	0.340073	0.0183977	0	-3.04133	0.270235	0.322486	0.0364167	0	-3.04776	2.82145	0.328966	0.0201654	0	Firmicutes	Staphylococcus	aureus	0.113219	0.0766079	2667	2297	369	1
Staphylococcus_aureus_08BA02176_uid175257_NC_018608.fna	-3.1595	2.1049	0.340222	0.020881	0	-2.96307	0.238799	0.3231	0.0366401	0	-3.04683	2.78231	0.329404	0.0204591	0	Firmicutes	Staphylococcus	aureus	0.10189	0.0744957	2610	2281	317	12
Staphylococcus_aureus_11819_97_uid159981_NC_017351.fna	-3.15361	2.11741	0.339974	0.0211355	0	-3.04036	0.280812	0.324947	0.0364945	0	-3.04542	2.84655	0.328765	0.0202852	0	Firmicutes	Staphylococcus	aureus	0.11712	0.06522	2700	2293	385	22
Staphylococcus_aureus_55_2053_uid55909_NC_022113.fna	-3.15746	2.03545	0.3397	0.0233812	0	-3.04135	0.296508	0.319624	0.0362717	0	-3.05557	2.75692	0.328087	0.0204477	0	Firmicutes	Staphylococcus	aureus	0.127182	0.0878855	2621	2230	383	8
Staphylococcus_aureus_6850_uid217772_NC_022222.fna	-3.15357	2.07179	0.339564	0.0222537	0	-3.02583	0.226239	0.316033	0.0355666	0	-3.04791	2.73656	0.327833	0.0201695	0	Firmicutes	Staphylococcus	aureus	0.0984727	0.103608	2596	2282	295	19
Staphylococcus_aureus_71193_uid162141_NC_017673.fna	-3.15116	2.11128	0.340735	0.0207151	1.89459e-06	-2.99318	0.182773	0.317427	0.036508	0	-3.04537	2.715	0.329375	0.0216262	0.000171639	Firmicutes	Staphylococcus	aureus	0.0796827	0.102225	2549	2282	259	8
Staphylococcus_aureus_Bmb9393_uid210640_NC_021670.fna	-3.15864	2.10267	0.339806	0.0195874	0	-2.97886	0.42051	0.329172	0.0366876	0	-3.04606	2.98055	0.32915	0.019717	0	Firmicutes	Staphylococcus	aureus	0.166686	0.0458697	2886	2285	581	20
Staphylococcus_aureus_CC45_uid209174_NC_021554.fna	-3.15404	2.10129	0.340466	0.0219971	0	-3.07134	0.298022	0.327956	0.0367104	0	-3.05481	2.8505	0.329531	0.0203933	0	Firmicutes	Staphylococcus	aureus	0.124239	0.0540085	2748	2285	411	52
Staphylococcus_aureus_CN1_uid217769_NC_022226.fna	-3.15456	2.08582	0.339604	0.0233903	1.43828e-06	-2.99694	0.231103	0.319074	0.0362031	0	-3.04407	2.75127	0.327969	0.0205977	1.81735e-06	Firmicutes	Staphylococcus	aureus	0.0997799	0.0899624	2594	2288	294	12
Staphylococcus_aureus_COL_uid57797_NC_002951.fna	-3.14857	2.11905	0.340111	0.0197097	0	-3.01858	0.258203	0.314512	0.0362885	0	-3.04056	2.80942	0.328175	0.0203371	0	Firmicutes	Staphylococcus	aureus	0.108648	0.112891	2647	2294	347	6
Staphylococcus_aureus_ECT_R_2_uid159389_NC_017343.fna	-3.15319	2.10789	0.339954	0.0187526	0	-3.02792	0.1991	0.317047	0.0365331	0	-3.04999	2.72954	0.328576	0.0206445	0	Firmicutes	Staphylococcus	aureus	0.0863026	0.100643	2551	2286	261	4
Staphylococcus_aureus_ED133_uid159689_NC_017337.fna	-3.15737	2.0833	0.340133	0.0231106	0	-3.06868	0.297507	0.326436	0.0359663	0	-3.05236	2.83248	0.329163	0.020006	0	Firmicutes	Staphylococcus	aureus	0.124995	0.0592988	2726	2282	411	33
Staphylococcus_aureus_ED98_uid41455_NC_013450.fna	-3.14925	2.09076	0.339699	0.0237168	0	-3.05277	0.290954	0.321965	0.0359287	0	-3.05041	2.8244	0.328376	0.0203761	0	Firmicutes	Staphylococcus	aureus	0.122177	0.0773531	2697	2289	380	28
Staphylococcus_aureus_HO_5096_0412_uid162163_NC_017763.fna	-3.14316	2.10317	0.340455	0.020772	0	-3.04938	0.286421	0.313615	0.0363547	0	-3.04072	2.8323	0.328342	0.0202898	0	Firmicutes	Staphylococcus	aureus	0.11989	0.11847	2701	2280	399	22
Staphylococcus_aureus_JH1_uid58457_NC_009632.fna	-3.14794	2.12409	0.340418	0.0191656	0	-3.06038	0.347501	0.327288	0.0362939	0	-3.05038	2.90651	0.329507	0.0198488	0	Firmicutes	Staphylococcus	aureus	0.140632	0.0567466	2790	2299	491	0
Staphylococcus_aureus_JH9_uid58455_NC_009487.fna	-3.14945	2.12243	0.340459	0.0191984	0	-3.04879	0.34827	0.327111	0.0363065	0	-3.05058	2.9067	0.329494	0.0198539	0	Firmicutes	Staphylococcus	aureus	0.140966	0.0577008	2791	2299	491	1
Staphylococcus_aureus_JKD6008_uid159855_NC_017341.fna	-3.14775	2.10236	0.340048	0.0196659	0	-3.00199	0.359077	0.326534	0.036376	0	-3.04546	2.92434	0.328872	0.019831	0	Firmicutes	Staphylococcus	aureus	0.145887	0.0585052	2829	2309	495	25
Staphylococcus_aureus_JKD6159_uid159691_NC_017338.fna	-3.159	2.10847	0.339926	0.02165	0	-3.02003	0.258898	0.31733	0.0363638	0	-3.04248	2.81143	0.328069	0.0202886	0	Firmicutes	Staphylococcus	aureus	0.10936	0.0992368	2663	2281	361	21
Staphylococcus_aureus_LGA251_uid159391_NC_017349.fna	-3.14579	2.11025	0.340573	0.0199783	0	-2.9981	0.206294	0.324425	0.036263	0	-3.04265	2.75083	0.329629	0.0204307	0	Firmicutes	Staphylococcus	aureus	0.0890529	0.0700791	2583	2282	276	25
Staphylococcus_aureus_M013_uid88065_NC_016928.fna	-3.15294	2.08866	0.340064	0.0200649	0	-3.05186	0.259415	0.318023	0.0363888	0	-3.0457	2.78864	0.328543	0.0203314	0	Firmicutes	Staphylococcus	aureus	0.11051	0.0966752	2657	2283	356	18
Staphylococcus_aureus_M1_uid197263_NC_021059.fna	-3.17528	2.08472	0.338059	0.0220701	4.79681e-07	-3.05107	0.313188	0.319032	0.0366577	2.55438e-05	-2.96845	2.86413	0.32421	0.052676	0.00718788	Firmicutes	Staphylococcus	aureus	0.130609	0.0835739	2728	2295	419	14
Staphylococcus_aureus_MRSA252_uid57839_NC_002952.fna	-3.16689	2.10739	0.340106	0.0186403	0	-3.03821	0.338953	0.318817	0.0368233	0	-3.04842	2.90262	0.328072	0.0200458	0	Firmicutes	Staphylococcus	aureus	0.138571	0.0932559	2781	2285	474	22
Staphylococcus_aureus_MSHR1132_uid89393_NC_016941.fna	-3.1445	2.07029	0.335613	0.022076	9.66e-07	-3.01843	0.247855	0.317645	0.035998	0	-3.04002	2.76279	0.323884	0.0204893	7.23907e-07	Firmicutes	Staphylococcus	aureus	0.106936	0.0793833	2611	2261	313	37
Staphylococcus_aureus_MSSA476_uid57841_NC_002953.fna	-3.14101	2.10785	0.34008	0.0225918	0	-3.01551	0.249605	0.319156	0.0358853	0	-3.03841	2.7998	0.328504	0.0202634	0	Firmicutes	Staphylococcus	aureus	0.105913	0.0916124	2624	2295	318	11
Staphylococcus_aureus_Mu3_uid58817_NC_009782.fna	-3.15239	2.09774	0.339804	0.020983	0	-3.05793	0.342176	0.326484	0.0358811	0	-3.05248	2.88017	0.328777	0.0199023	0	Firmicutes	Staphylococcus	aureus	0.140246	0.0576905	2741	2296	445	0
Staphylococcus_aureus_Mu50_uid57835_NC_002758.fna	-3.15331	2.09668	0.339791	0.0210287	0	-3.06533	0.341255	0.326436	0.0358898	0	-3.04992	2.87853	0.328778	0.0199001	0	Firmicutes	Staphylococcus	aureus	0.139992	0.0578475	2742	2294	447	1
Staphylococcus_aureus_MW2_uid57903_NC_003923.fna	-3.14105	2.09041	0.339803	0.0252987	0	-3.01767	0.291663	0.322249	0.0355386	0	-3.0396	2.82046	0.328296	0.0202977	0	Firmicutes	Staphylococcus	aureus	0.12245	0.0765227	2646	2298	343	5
Staphylococcus_aureus_N315_uid57837_NC_002745.fna	-3.15532	2.09732	0.33988	0.0209851	0	-3.0514	0.280045	0.322252	0.0359182	0	-3.05066	2.81482	0.328435	0.0201361	0	Firmicutes	Staphylococcus	aureus	0.117813	0.0768362	2643	2294	346	3
Staphylococcus_aureus_NCTC_8325_uid57795_NC_007795.fna	-3.15774	2.10468	0.339897	0.0187243	0	-3.01616	0.28448	0.321977	0.0364649	0	-3.04422	2.82136	0.328683	0.0201758	3.54439e-07	Firmicutes	Staphylococcus	aureus	0.119078	0.07814	2712	2290	412	10
Staphylococcus_aureus_Newman_uid58839_NC_009641.fna	-3.15183	2.10905	0.339709	0.0198087	0	-3.03421	0.334607	0.326257	0.0361195	0	-3.04791	2.8789	0.328883	0.0198661	0	Firmicutes	Staphylococcus	aureus	0.136959	0.0582906	2778	2302	476	0
Staphylococcus_aureus_RF122_uid57661_NC_007622.fna	-3.15157	2.04331	0.339847	0.0223902	0	-3.04353	0.236959	0.320136	0.0355034	0	-3.0456	2.74253	0.327787	0.0199115	0	Firmicutes	Staphylococcus	aureus	0.103929	0.0862005	2672	2270	345	57
Staphylococcus_aureus_SA40_uid221289_NC_022443.fna	-3.15697	2.09908	0.339946	0.0205875	0	-3.05539	0.201698	0.314956	0.0363639	0	-3.04948	2.72831	0.328585	0.0205843	0	Firmicutes	Staphylococcus	aureus	0.0876652	0.110155	2537	2282	251	4
Staphylococcus_aureus_SA957_uid221288_NC_022442.fna	-3.15517	2.10494	0.339897	0.0200295	0	-3.05493	0.25496	0.317477	0.0363035	0	-3.04977	2.78954	0.328527	0.0203278	0	Firmicutes	Staphylococcus	aureus	0.108051	0.0984456	2628	2287	341	0
Staphylococcus_aureus_ST228_10388_uid193754_NC_020529.fna	-3.15398	2.10982	0.339896	0.017378	0	-3.01636	0.223648	0.318559	0.0364531	0	-3.04908	2.75951	0.328509	0.0202999	0	Firmicutes	Staphylococcus	aureus	0.0958605	0.0935328	2590	2290	300	0
Staphylococcus_aureus_ST228_10497_uid193755_NC_020564.fna	-3.15439	2.10929	0.339912	0.0168687	0	-3.02968	0.224266	0.318528	0.0364674	0	-3.05223	2.75951	0.328511	0.0202969	0	Firmicutes	Staphylococcus	aureus	0.0961176	0.0937411	2598	2290	307	1
Staphylococcus_aureus_ST228_15532_uid193756_NC_020532.fna	-3.15906	2.10737	0.33994	0.0173452	0	-3.02049	0.225076	0.318368	0.0364905	0	-3.05068	2.75988	0.328501	0.0202969	0	Firmicutes	Staphylococcus	aureus	0.0965059	0.0945848	2594	2289	305	0
Staphylococcus_aureus_ST228_16035_uid193757_NC_020533.fna	-3.15493	2.10745	0.339905	0.0176925	0	-3.01818	0.225814	0.31859	0.0364243	0	-3.05027	2.75983	0.3285	0.0202958	0	Firmicutes	Staphylococcus	aureus	0.0968115	0.0934306	2591	2289	302	0
Staphylococcus_aureus_ST228_18412_uid193760_NC_020537.fna	-3.15764	2.10281	0.3397	0.0172248	0	-2.97552	0.229719	0.32124	0.0365465	0	-3.05184	2.75926	0.328521	0.0202979	0	Firmicutes	Staphylococcus	aureus	0.0985125	0.0806097	2595	2288	307	0
Staphylococcus_aureus_ST228_18583_uid193761_NC_020568.fna	-3.14914	2.10981	0.339913	0.0173723	0	-3.01356	0.223033	0.318495	0.0364513	0	-3.05005	2.75933	0.32852	0.0202957	0	Firmicutes	Staphylococcus	aureus	0.0956279	0.0938948	2593	2291	302	0
Staphylococcus_aureus_ST398_uid159247_NC_017333.fna	-3.15258	2.10822	0.340475	0.0216967	0	-3.01986	0.32094	0.323207	0.0364723	0	-3.04992	2.87258	0.329221	0.0203315	0	Firmicutes	Staphylococcus	aureus	0.132137	0.0750904	2757	2285	453	19
Staphylococcus_aureus_T0131_uid159861_NC_017347.fna	-3.1512	2.10087	0.339951	0.0197484	0	-3.01624	0.356001	0.32085	0.0365485	0	-3.04599	2.9139	0.328028	0.0199339	0	Firmicutes	Staphylococcus	aureus	0.144933	0.0834278	2781	2279	489	13
Staphylococcus_aureus_TCH60_uid159859_NC_017342.fna	-3.15497	2.08604	0.340168	0.0207024	0	-2.97753	0.279737	0.321595	0.0363334	0	-3.04685	2.80267	0.328749	0.0203876	0	Firmicutes	Staphylococcus	aureus	0.118264	0.0810025	2668	2283	365	20
Staphylococcus_aureus_TW20_uid159241_NC_017331.fna	-3.1542	2.10555	0.339986	0.0195745	0	-3.00385	0.425372	0.322311	0.0365055	0	-3.04162	3.04321	0.327814	0.0191579	0	Firmicutes	Staphylococcus	aureus	0.168076	0.0770219	2938	2288	603	47
Staphylococcus_aureus_uid193758_NC_020566.fna	-3.1632	2.10283	0.339412	0.0163244	0	-2.94673	0.229698	0.323381	0.0366914	0	-3.05388	2.75946	0.328506	0.0202977	0	Firmicutes	Staphylococcus	aureus	0.0984738	0.0698027	2594	2287	306	1
Staphylococcus_aureus_uid193759_NC_020536.fna	-3.15572	2.10781	0.339906	0.01734	0	-3.01984	0.224263	0.31851	0.0364671	0	-3.0525	2.75947	0.328518	0.0203028	0	Firmicutes	Staphylococcus	aureus	0.0961753	0.0937972	2593	2290	300	3
Staphylococcus_aureus_USA300_FPR3757_uid58555_NC_007793.fna	-3.15138	2.12069	0.339628	0.0204448	0	-3.05577	0.306	0.316242	0.0362937	0	-3.04651	2.87277	0.32751	0.020109	0	Firmicutes	Staphylococcus	aureus	0.126097	0.102926	2724	2305	419	0
Staphylococcus_aureus_USA300_TCH1516_uid58925_NC_010079.fna	-3.15422	2.11787	0.339452	0.0198712	0	-3.02689	0.309155	0.317983	0.0364189	0	-3.0418	2.87291	0.327563	0.0200989	0	Firmicutes	Staphylococcus	aureus	0.127395	0.0942579	2736	2310	425	1
Staphylococcus_aureus_VC40_uid88071_NC_016912.fna	-3.15612	2.09969	0.339986	0.0183908	0	-2.98889	0.168989	0.309168	0.03652	0	-3.04371	2.69257	0.328146	0.0207318	0	Firmicutes	Staphylococcus	aureus	0.074492	0.137084	2521	2289	220	12
Staphylococcus_aureus_Z172_uid225604_NC_022604.fna	-3.15402	2.10458	0.340007	0.0194835	0	-2.99201	0.427214	0.323693	0.0365131	0	-3.04178	2.98797	0.328359	0.0194228	0	Firmicutes	Staphylococcus	aureus	0.168767	0.0709383	2899	2285	608	6
Streptococcus_pneumoniae_670_6B_uid52533_NC_014498.fna	-3.06857	1.58571	0.41446	0.0532781	6.30632e-07	-2.96194	0.345258	0.370019	0.0373884	2.89638e-06	-2.90932	2.24004	0.395936	0.0398577	8.92839e-07	Firmicutes	Streptococcus	pneumoniae	0.17881	0.163634	2354	1804	510	40
Streptococcus_pneumoniae_70585_uid59125_NC_012468.fna	-3.07411	1.57699	0.415147	0.0536831	0	-2.90462	0.291019	0.368959	0.0369957	0	-2.90579	2.18468	0.397256	0.0402027	0	Firmicutes	Streptococcus	pneumoniae	0.155827	0.170162	2265	1802	427	36
Streptococcus_pneumoniae_A026_uid226114_NC_022655.fna	-3.07024	1.5674	0.414852	0.053718	1.914e-05	-2.91464	0.24167	0.363396	0.0374869	0.00044689	-2.91111	2.09188	0.397606	0.0420848	0.000316462	Firmicutes	Streptococcus	pneumoniae	0.133602	0.191054	2119	1775	344	0
Streptococcus_pneumoniae_AP200_uid52453_NC_014494.fna	-3.07022	1.55502	0.414818	0.0539785	0	-2.89452	0.24063	0.361443	0.0350732	0	-2.88531	2.13058	0.395128	0.0405026	4.69356e-07	Firmicutes	Streptococcus	pneumoniae	0.134035	0.19871	2185	1760	353	72
Streptococcus_pneumoniae_ATCC_700669_uid59287_NC_011900.fna	-3.07129	1.57889	0.414792	0.0537713	0	-2.88597	0.336912	0.361219	0.0360572	0	-2.88407	2.22132	0.394886	0.0396439	0	Firmicutes	Streptococcus	pneumoniae	0.175896	0.199514	2255	1785	443	27
Streptococcus_pneumoniae_CGSP14_uid59181_NC_010582.fna	-3.07217	1.56563	0.414614	0.0541695	0	-2.85147	0.338512	0.358262	0.037253	0	-2.87942	2.2092	0.394622	0.039932	0	Firmicutes	Streptococcus	pneumoniae	0.177808	0.210754	2230	1781	436	13
Streptococcus_pneumoniae_D39_uid58581_NC_008533.fna	-3.07156	1.56218	0.415192	0.053811	0	-2.91494	0.214214	0.349767	0.0334277	0	-2.89722	2.04611	0.39706	0.0405298	0	Firmicutes	Streptococcus	pneumoniae	0.12063	0.247384	2066	1775	288	3
Streptococcus_pneumoniae_G54_uid59167_NC_011072.fna	-3.06977	1.56574	0.414434	0.0552669	0.000391509	-2.96518	0.222906	0.353844	0.0384499	0.000408244	-2.90332	2.07895	0.396375	0.0426568	0.000416556	Firmicutes	Streptococcus	pneumoniae	0.124665	0.228029	2138	1778	323	37
Streptococcus_pneumoniae_gamPNI0373_uid175861_NC_018630.fna	-3.06974	1.57351	0.415063	0.0537076	0	-2.91139	0.217216	0.359826	0.0356349	0	-2.90845	2.06415	0.398057	0.0407684	0	Firmicutes	Streptococcus	pneumoniae	0.121336	0.206031	2125	1783	339	3
Streptococcus_pneumoniae_Hungary19A_6_uid59117_NC_010380.fna	-3.07138	1.57956	0.414838	0.0536021	6.33088e-07	-2.9025	0.362316	0.372396	0.0389021	0	-2.89488	2.24561	0.396309	0.0398303	4.45312e-07	Firmicutes	Streptococcus	pneumoniae	0.186612	0.15571	2312	1790	496	26
Streptococcus_pneumoniae_INV104_uid162039_NC_017591.fna	-3.06876	1.57969	0.414827	0.0537299	0	-2.83839	0.276565	0.361213	0.0351273	0	-2.88754	2.14212	0.396441	0.0399209	0	Firmicutes	Streptococcus	pneumoniae	0.149006	0.19966	2207	1803	399	5
Streptococcus_pneumoniae_INV200_uid162035_NC_017593.fna	-3.07064	1.57226	0.415075	0.0538762	0	-2.95353	0.233042	0.347332	0.0350437	0	-2.89964	2.09332	0.396218	0.0404329	0	Firmicutes	Streptococcus	pneumoniae	0.129113	0.257057	2110	1783	317	10
Streptococcus_pneumoniae_JJA_uid59121_NC_012466.fna	-3.0743	1.56474	0.415388	0.053877	0	-2.85606	0.278049	0.362134	0.0348074	7.193e-06	-2.89974	2.12023	0.397438	0.0403731	9.43292e-07	Firmicutes	Streptococcus	pneumoniae	0.150903	0.197936	2167	1779	380	8
Streptococcus_pneumoniae_OXC141_uid162037_NC_017592.fna	-3.07606	1.55513	0.415603	0.0540067	0	-2.94018	0.209352	0.357188	0.039122	0	-2.91076	2.03687	0.398132	0.0413102	0	Firmicutes	Streptococcus	pneumoniae	0.118667	0.218522	2107	1769	337	1
Streptococcus_pneumoniae_P1031_uid59123_NC_012467.fna	-3.0701	1.56883	0.41522	0.0536111	0	-2.93761	0.26116	0.361767	0.0364857	0	-2.91305	2.11188	0.397458	0.0405465	0	Firmicutes	Streptococcus	pneumoniae	0.142724	0.198815	2172	1777	389	6
Streptococcus_pneumoniae_R6_uid57859_NC_003098.fna	-3.07096	1.55959	0.415174	0.0538215	0	-2.9233	0.21068	0.349302	0.0335711	0	-2.90047	2.03862	0.39716	0.0406189	0	Firmicutes	Streptococcus	pneumoniae	0.119019	0.249241	2063	1773	286	4
Streptococcus_pneumoniae_SPN032672_uid197189_NC_021003.fna	-3.07196	1.57615	0.414806	0.0537795	3.80675e-06	-2.89766	0.269701	0.356254	0.0319728	0	-2.89574	2.13119	0.395893	0.0398937	4.69221e-06	Firmicutes	Streptococcus	pneumoniae	0.146154	0.219531	2219	1803	414	2
Streptococcus_pneumoniae_SPN033038_uid197190_NC_021004.fna	-3.07067	1.57338	0.414696	0.0537224	0	-2.91009	0.271177	0.356712	0.0320447	3.68763e-06	-2.89386	2.1335	0.395893	0.0397746	4.68714e-07	Firmicutes	Streptococcus	pneumoniae	0.147024	0.217294	2233	1805	419	9
Streptococcus_pneumoniae_SPN034156_uid197185_NC_021006.fna	-3.07345	1.55252	0.415244	0.0537874	0	-2.92095	0.195993	0.359166	0.038393	5.10222e-06	-2.91402	2.02448	0.398499	0.0412169	1.48186e-06	Firmicutes	Streptococcus	pneumoniae	0.11209	0.209309	2085	1765	309	11
Streptococcus_pneumoniae_SPN034183_uid197186_NC_021028.fna	-3.07561	1.55167	0.415601	0.0539718	0	-2.93723	0.210909	0.357377	0.0392567	0	-2.9125	2.03725	0.398134	0.0413244	1.47257e-06	Firmicutes	Streptococcus	pneumoniae	0.119703	0.217752	2115	1768	344	3
Streptococcus_pneumoniae_SPN994038_uid197187_NC_021026.fna	-3.07293	1.55233	0.415614	0.0539525	0	-2.93476	0.204618	0.356103	0.0388816	0	-2.91381	2.02624	0.398268	0.0413345	0	Firmicutes	Streptococcus	pneumoniae	0.116499	0.22295	2100	1766	333	1
Streptococcus_pneumoniae_SPN994039_uid197188_NC_021005.fna	-3.07467	1.55268	0.415623	0.0539745	0	-2.94682	0.20484	0.356244	0.0388791	0	-2.91309	2.0265	0.398277	0.0413414	0	Firmicutes	Streptococcus	pneumoniae	0.116579	0.22241	2101	1767	334	0
Streptococcus_pneumoniae_SPNA45_uid174986_NC_018594.fna	-3.07663	1.54344	0.415757	0.0540849	0	-2.93905	0.262453	0.369723	0.0372517	0	-2.91657	2.12993	0.397883	0.0408548	0	Firmicutes	Streptococcus	pneumoniae	0.145349	0.169296	2290	1780	436	74
Streptococcus_pneumoniae_ST556_uid162191_NC_017769.fna	-3.07322	1.57527	0.415032	0.0536703	3.80887e-06	-2.93335	0.283847	0.36686	0.0343657	7.04605e-06	-2.91438	2.1459	0.39737	0.0401147	6.52406e-06	Firmicutes	Streptococcus	pneumoniae	0.1527	0.177993	2195	1780	413	2
Streptococcus_pneumoniae_Taiwan19F_14_uid59119_NC_012469.fna	-3.07007	1.57355	0.414891	0.0536116	0	-2.91366	0.253757	0.365361	0.0351576	0	-2.91305	2.11215	0.39767	0.0404691	0	Firmicutes	Streptococcus	pneumoniae	0.138886	0.18341	2156	1783	369	4
Streptococcus_pneumoniae_TCH8431_19A_uid49735_NC_014251.fna	-3.07045	1.56907	0.414919	0.0536844	0	-2.9294	0.239303	0.36804	0.0346396	0	-2.92117	2.08877	0.398354	0.0405442	0	Firmicutes	Streptococcus	pneumoniae	0.132375	0.172967	2134	1777	354	3
Streptococcus_pneumoniae_TIGR4_uid57857_NC_003028.fna	-3.07122	1.59262	0.414629	0.0536118	0	-2.85248	0.269473	0.368671	0.0379149	0	-2.89359	2.16084	0.396973	0.0401733	0	Firmicutes	Streptococcus	pneumoniae	0.144721	0.169487	2195	1814	352	29
Streptococcus_pyogenes_A20_uid178106_NC_018936.fna	-3.08858	1.38437	0.396429	0.0488775	0	-3.0575	0.224722	0.37833	0.0346415	0	-2.9966	1.83728	0.385356	0.0363798	0	Firmicutes	Streptococcus	pyogenes	0.139697	0.0674173	1849	1494	354	1
Streptococcus_pyogenes_Alab49_uid162171_NC_017596.fna	-3.08421	1.38556	0.396786	0.0487691	0	-3.02526	0.206292	0.380189	0.0333033	0	-2.99479	1.82731	0.385798	0.036311	0	Firmicutes	Streptococcus	pyogenes	0.129594	0.0616443	1840	1499	336	5
Streptococcus_pyogenes_HSC5_uid212978_NC_021807.fna	-3.08249	1.38389	0.396305	0.0486736	0	-2.98256	0.200442	0.378518	0.0336186	0	-2.99359	1.81835	0.38543	0.0362921	0	Firmicutes	Streptococcus	pyogenes	0.126546	0.0662493	1832	1492	326	14
Streptococcus_pyogenes_M1_476_uid193766_NC_020540.fna	-3.09011	1.3756	0.39569	0.0495004	0	-3.0428	0.225022	0.37827	0.0346386	0	-3.00212	1.83113	0.385001	0.0365963	0	Firmicutes	Streptococcus	pyogenes	0.140617	0.0649542	1835	1478	355	2
Streptococcus_pyogenes_M1_GAS_uid57845_NC_002737.fna	-3.08957	1.37958	0.396278	0.0489801	0	-3.01967	0.235252	0.379342	0.0350182	0	-2.99929	1.85244	0.385135	0.0364886	0	Firmicutes	Streptococcus	pyogenes	0.145706	0.0630138	1853	1489	353	11
Streptococcus_pyogenes_Manfredo_uid57847_NC_009332.fna	-3.08746	1.37864	0.396538	0.0488121	0	-3.0248	0.231561	0.385194	0.03345	0	-2.99776	1.84127	0.386285	0.036173	0	Firmicutes	Streptococcus	pyogenes	0.143824	0.0418739	1889	1491	382	16
Streptococcus_pyogenes_MGAS10270_uid58571_NC_008022.fna	-3.08635	1.38287	0.3964	0.0488176	0	-2.98538	0.271845	0.37297	0.0323543	0	-2.9861	1.92825	0.384299	0.0356836	0	Firmicutes	Streptococcus	pyogenes	0.16431	0.0878974	1971	1500	432	39
Streptococcus_pyogenes_MGAS10394_uid58105_NC_006086.fna	-3.08502	1.38532	0.396468	0.0486225	0	-3.033	0.232737	0.395103	0.034488	0	-2.99844	1.89988	0.386851	0.0358428	0	Firmicutes	Streptococcus	pyogenes	0.143864	0.00497563	1917	1494	353	70
Streptococcus_pyogenes_MGAS10750_uid58575_NC_008024.fna	-3.08476	1.37376	0.396519	0.048818	0	-2.98407	0.268336	0.375276	0.0325148	0	-2.97712	1.93711	0.383159	0.035725	0	Firmicutes	Streptococcus	pyogenes	0.163439	0.079438	1973	1493	414	66
Streptococcus_pyogenes_MGAS15252_uid158037_NC_017040.fna	-3.09296	1.37721	0.39605	0.0493788	0	-2.97578	0.146702	0.371461	0.0387987	0	-2.99568	1.75083	0.384807	0.0375725	0	Firmicutes	Streptococcus	pyogenes	0.0963191	0.0924718	1698	1481	217	0
Streptococcus_pyogenes_MGAS1882_uid158061_NC_017053.fna	-3.09921	1.37538	0.39582	0.0496548	0	-2.95545	0.176537	0.375797	0.0347238	5.66453e-06	-2.99662	1.78103	0.384762	0.037261	5.61473e-07	Firmicutes	Streptococcus	pyogenes	0.113789	0.074891	1743	1480	257	6
Streptococcus_pyogenes_MGAS2096_uid58573_NC_008023.fna	-3.08723	1.35591	0.396554	0.0486912	0	-2.96149	0.206271	0.382584	0.0319368	0	-2.98472	1.86035	0.387292	0.0357914	0	Firmicutes	Streptococcus	pyogenes	0.132049	0.0517408	1897	1494	281	122
Streptococcus_pyogenes_MGAS315_uid57911_NC_004070.fna	-3.08596	1.38603	0.39662	0.0487692	0	-3.05434	0.283458	0.382208	0.0351145	0	-3.00033	1.90052	0.385927	0.0357698	0	Firmicutes	Streptococcus	pyogenes	0.169801	0.0533995	1965	1495	470	0
Streptococcus_pyogenes_MGAS5005_uid58337_NC_007297.fna	-3.08778	1.3776	0.396443	0.0488657	0	-3.06168	0.22726	0.37803	0.0346405	0	-2.99978	1.83855	0.385344	0.0363658	0	Firmicutes	Streptococcus	pyogenes	0.14162	0.0686127	1865	1494	358	13
Streptococcus_pyogenes_MGAS6180_uid58335_NC_007296.fna	-3.08343	1.38812	0.396611	0.0486796	0	-2.98808	0.259113	0.370665	0.0339858	0	-2.97987	1.89757	0.383532	0.0360332	0	Firmicutes	Streptococcus	pyogenes	0.157339	0.0976088	1904	1497	387	20
Streptococcus_pyogenes_MGAS8232_uid57871_NC_003485.fna	-3.08542	1.38236	0.396519	0.0487416	0	-3.02121	0.273753	0.380675	0.0337906	0	-2.99602	1.89502	0.385466	0.0359258	0	Firmicutes	Streptococcus	pyogenes	0.165318	0.0588302	1972	1496	458	18
Streptococcus_pyogenes_MGAS9429_uid58569_NC_008021.fna	-3.08854	1.3808	0.396446	0.0487457	0	-2.98849	0.224949	0.377357	0.0313808	0	-2.99413	1.83647	0.38538	0.0360804	0	Firmicutes	Streptococcus	pyogenes	0.140108	0.0711943	1836	1493	335	8
Streptococcus_pyogenes_NZ131_uid59035_NC_011375.fna	-3.0994	1.37945	0.396057	0.0493067	4.34957e-05	-2.97465	0.186169	0.386692	0.0323678	0	-2.99552	1.81578	0.385686	0.0367212	3.35943e-05	Firmicutes	Streptococcus	pyogenes	0.118924	0.0345232	1814	1496	283	35
Streptococcus_pyogenes_SSI_1_uid57895_NC_004606.fna	-3.09229	1.37955	0.396108	0.049138	0	-3.04608	0.28419	0.381847	0.0351051	0	-3.00491	1.89427	0.385503	0.0359983	0	Firmicutes	Streptococcus	pyogenes	0.170814	0.0528991	1952	1482	468	2
Streptococcus_suis_05ZYH33_uid58663_NC_009442.fna	-3.04953	1.35805	0.429759	0.0488286	0	-2.96355	0.449344	0.391744	0.03919	0	-2.91345	2.09631	0.411097	0.0360434	0	Firmicutes	Streptococcus	suis	0.248631	0.133617	2181	1554	531	96
Streptococcus_suis_98HAH33_uid58665_NC_009443.fna	-3.05454	1.35437	0.430172	0.0498056	0	-2.94932	0.439003	0.391421	0.0385389	0	-2.91386	2.0957	0.411134	0.0360181	0	Firmicutes	Streptococcus	suis	0.244829	0.136192	2185	1547	532	106
Streptococcus_suis_A7_uid162111_NC_017622.fna	-3.04596	1.41071	0.429486	0.0487409	0	-2.95296	0.378919	0.392134	0.0411443	0	-2.91534	2.03841	0.412475	0.0365797	0	Firmicutes	Streptococcus	suis	0.211756	0.131264	2004	1553	429	22
Streptococcus_suis_BM407_uid59321_NC_012926.fna	-3.05477	1.41367	0.429496	0.0488283	0	-3.01459	0.477545	0.391295	0.0403891	0	-2.92117	2.14623	0.410648	0.0360422	0	Firmicutes	Streptococcus	suis	0.252525	0.134388	2104	1555	532	17
Streptococcus_suis_D12_uid162127_NC_017621.fna	-3.04831	1.42586	0.430563	0.0490219	0	-2.9747	0.377292	0.403123	0.0427659	0	-2.90935	2.18306	0.413223	0.0362658	0	Firmicutes	Streptococcus	suis	0.209239	0.0950043	2183	1564	450	169
Streptococcus_suis_D9_uid162125_NC_017620.fna	-3.05581	1.44947	0.429422	0.0486597	0	-3.02978	0.418308	0.38678	0.0396385	0	-2.92447	2.17766	0.409884	0.0355567	0	Firmicutes	Streptococcus	suis	0.223995	0.150883	2173	1588	506	79
Streptococcus_suis_GZ1_uid161937_NC_017617.fna	-3.04941	1.40401	0.429835	0.0489163	0	-2.96431	0.365855	0.396291	0.0398742	0	-2.92991	2.03803	0.414425	0.0362401	0	Firmicutes	Streptococcus	suis	0.206723	0.117223	2003	1543	406	54
Streptococcus_suis_JS14_uid162095_NC_017618.fna	-3.05577	1.40682	0.429386	0.0491717	0	-2.94009	0.482844	0.395134	0.0388983	0	-2.91808	2.13743	0.41221	0.0361313	0	Firmicutes	Streptococcus	suis	0.25553	0.119933	2120	1553	560	7
Streptococcus_suis_P1_7_uid32235_NC_012925.fna	-3.04845	1.41581	0.429687	0.0488229	0	-2.95504	0.363845	0.391529	0.0406451	0	-2.92239	2.00749	0.412995	0.0366176	0	Firmicutes	Streptococcus	suis	0.204461	0.134167	1963	1550	413	0
Streptococcus_suis_S735_uid174333_NC_018526.fna	-3.04941	1.40986	0.429607	0.0490545	0	-2.96946	0.345032	0.396036	0.0420989	0	-2.93211	1.98089	0.413997	0.0371167	0	Firmicutes	Streptococcus	suis	0.196638	0.117386	1925	1548	375	2
Streptococcus_suis_SC070731_uid193769_NC_020526.fna	-3.04227	1.41745	0.429626	0.0487753	0	-2.97411	0.478384	0.393627	0.0395522	0	-2.92289	2.13857	0.412069	0.0360989	0	Firmicutes	Streptococcus	suis	0.252334	0.126252	2102	1557	542	3
Streptococcus_suis_SC84_uid59323_NC_012924.fna	-3.05101	1.41457	0.429679	0.0488418	0	-2.96788	0.445232	0.388207	0.0395449	0	-2.91598	2.0959	0.411068	0.0362041	0	Firmicutes	Streptococcus	suis	0.239421	0.146433	2048	1550	498	0
Streptococcus_suis_SS12_uid162123_NC_017619.fna	-3.04784	1.41331	0.429866	0.0488923	0	-2.9595	0.412448	0.393334	0.0404008	0	-2.91513	2.09687	0.412358	0.0363119	0	Firmicutes	Streptococcus	suis	0.225916	0.128132	2085	1552	474	59
Streptococcus_suis_ST1_uid167482_NC_017950.fna	-3.0409	1.42489	0.429039	0.0472989	0	-2.98596	0.286143	0.400828	0.0442652	0	-2.93142	2.03432	0.41416	0.0355649	0	Firmicutes	Streptococcus	suis	0.167261	0.0981255	2047	1598	347	102
Streptococcus_suis_ST3_uid66327_NC_015433.fna	-3.05945	1.44312	0.42976	0.0486273	0	-2.95469	0.345619	0.390546	0.0374441	0	-2.91802	2.02881	0.412995	0.035667	0	Firmicutes	Streptococcus	suis	0.193247	0.138039	2012	1575	433	4
Streptococcus_suis_T15_uid226112_NC_022665.fna	-3.05526	1.41519	0.429687	0.0491432	0	-3.00128	0.442498	0.398278	0.0424728	0	-2.91045	2.24023	0.409922	0.0360987	0	Firmicutes	Streptococcus	suis	0.238198	0.10951	2259	1549	497	213
Streptococcus_suis_TL13_uid203123_NC_021213.fna	-3.04845	1.41605	0.430308	0.0493141	4.30775e-05	-2.94571	0.293299	0.404321	0.0428662	5.79613e-05	-2.90983	2.03815	0.413152	0.036376	5.05361e-05	Firmicutes	Streptococcus	suis	0.171581	0.0898685	2014	1546	356	112
Streptococcus_suis_YB51_uid222230_NC_022516.fna	-3.05735	1.44782	0.429626	0.0485833	2.55558e-05	-2.95136	0.351056	0.391277	0.037664	9.40021e-05	-2.91712	2.04366	0.412823	0.0365507	0.000208939	Firmicutes	Streptococcus	suis	0.195164	0.134891	2039	1581	437	21
Sulfolobus_islandicus_HVE10_4_uid162067_NC_017275.fna	-3.18922	1.93777	0.357172	0.0271046	0	-2.87878	0.345152	0.364492	0.0295271	2.89727e-06	-3.04548	2.6552	0.351482	0.0283598	1.12986e-06	Archaea	Sulfolobus	islandicus	0.151205	-0.0292682	2965	2337	526	102
Sulfolobus_islandicus_L_D_8_5_uid43679_NC_013769.fna	-3.18889	1.94403	0.35666	0.0272621	0	-3.01222	0.407369	0.368936	0.0301307	2.45478e-05	-3.04708	2.72203	0.352538	0.0284512	3.67373e-06	Archaea	Sulfolobus	islandicus	0.173251	-0.0488211	3102	2333	664	105
Sulfolobus_islandicus_L_S_2_15_uid58871_NC_012589.fna	-3.19142	1.92822	0.356885	0.0271751	0	-2.95163	0.459853	0.3599	0.0265777	0	-3.049	2.73627	0.35111	0.0279057	0	Archaea	Sulfolobus	islandicus	0.192572	-0.0121368	3102	2311	724	67
Sulfolobus_islandicus_LAL14_1_uid197216_NC_021058.fna	-3.19023	1.91545	0.357194	0.0271154	0	-2.97763	0.253704	0.362249	0.0298226	0	-3.07378	2.46518	0.351421	0.0283657	0	Archaea	Sulfolobus	islandicus	0.116996	-0.0202739	2761	2290	419	52
Sulfolobus_islandicus_M_14_25_uid58849_NC_012588.fna	-3.18991	1.93797	0.357456	0.0271685	0	-2.89246	0.368546	0.358585	0.0256384	0	-3.04592	2.60883	0.350995	0.027844	0	Archaea	Sulfolobus	islandicus	0.159802	-0.00454947	2912	2313	561	38
Sulfolobus_islandicus_M_16_27_uid58851_NC_012632.fna	-3.18923	1.95123	0.357248	0.0272202	0	-2.86672	0.389298	0.359288	0.0282208	0	-3.03709	2.6924	0.350097	0.0280395	0	Archaea	Sulfolobus	islandicus	0.166325	-0.00821482	2990	2324	601	65
Sulfolobus_islandicus_M_16_4_uid58841_NC_012726.fna	-3.19157	1.92742	0.356983	0.0271224	0	-2.91079	0.339006	0.359041	0.0240903	0	-3.05706	2.58665	0.350023	0.0273719	0	Archaea	Sulfolobus	islandicus	0.149607	-0.00829323	2883	2287	526	70
Sulfolobus_islandicus_REY15A_uid162071_NC_017276.fna	-3.19855	1.9101	0.356755	0.0270339	0	-2.89949	0.308015	0.375365	0.0314973	0	-3.05657	2.52299	0.353078	0.0286436	0	Archaea	Sulfolobus	islandicus	0.13889	-0.0733605	2849	2300	497	52
Sulfolobus_islandicus_Y_G_57_14_uid58923_NC_012622.fna	-3.17151	1.96388	0.358559	0.0274673	0	-2.95628	0.406754	0.368127	0.0304862	0	-3.0302	2.70206	0.353854	0.0287616	0	Archaea	Sulfolobus	islandicus	0.171595	-0.037993	3087	2343	664	80
Sulfolobus_islandicus_Y_N_15_51_uid58825_NC_012623.fna	-3.16498	1.97467	0.358851	0.0276041	0	-2.9053	0.447625	0.367055	0.0296953	0	-3.01621	2.81216	0.352933	0.0288846	0	Archaea	Sulfolobus	islandicus	0.184817	-0.0326113	3235	2373	732	130
Treponema_pallidum_Chicago_uid159543_NC_017268.fna	-2.97553	1.04816	0.525566	0.0478721	0	-2.91894	0.010839	0.567857	0.0559787	0	-2.97338	1.13928	0.527654	0.0458405	0.000368654	Spiro	Treponema	pallidum	0.0102918	-0.111656	1027	1007	19	1
Treponema_pallidum_DAL_1_uid87065_NC_016844.fna	-2.98231	1.04978	0.525567	0.0479068	0	-2.9036	0.012189	0.561982	0.0665289	0.00525064	-2.97492	1.13997	0.527923	0.0443741	5.7019e-05	Spiro	Treponema	pallidum	0.0114878	-0.0966492	1028	1007	19	2
Treponema_pallidum_Fribourg_Blanc_uid201428_NC_021179.fna	-2.97881	1.05376	0.525677	0.0478627	0	-2.94039	0.008166	0.57372	0.0960369	0.00906196	-2.96887	1.14048	0.527807	0.0449739	0.000199916	Spiro	Treponema	pallidum	0.00772128	-0.12617	1024	1007	17	0
Treponema_pallidum_Mexico_A_uid176920_NC_018722.fna	-2.98252	1.04932	0.525576	0.0478835	0	-2.89071	0.011496	0.573243	0.0569914	0	-2.97314	1.14004	0.527817	0.0454259	0.000284201	Spiro	Treponema	pallidum	0.0108399	-0.125247	1026	1006	18	2
Treponema_pallidum_Nichols_uid208669_NC_021490.fna	-2.97935	1.04959	0.525571	0.0479021	0	-2.94521	0.012153	0.563235	0.0624921	0.00370279	-2.97143	1.13963	0.527883	0.0442847	3.94864e-05	Spiro	Treponema	pallidum	0.0114899	-0.0998513	1026	1007	19	0
Treponema_pallidum_Nichols_uid57585_NC_000919.fna	-2.98009	1.03101	0.52511	0.0481535	5.1406e-05	-2.90865	0.025632	0.553293	0.0446633	0.00031211	-2.97235	1.13801	0.527721	0.0444284	5.88747e-05	Spiro	Treponema	pallidum	0.0243187	-0.075424	1053	1007	42	4
Treponema_pallidum_pertenue_CDC2_uid87051_NC_016848.fna	-2.98408	1.0517	0.525619	0.0478483	0	-2.91511	0.010203	0.562384	0.0937067	0.00999706	-2.97044	1.13974	0.527844	0.044538	8.94938e-05	Spiro	Treponema	pallidum	0.00969777	-0.0975381	1021	1006	15	0
Treponema_pallidum_pertenue_Gauthier_uid87067_NC_016843.fna	-2.97862	1.05071	0.525532	0.0478486	0	-2.92966	0.012054	0.565704	0.0891712	0.0087108	-2.97038	1.13942	0.527829	0.0445042	9.21524e-05	Spiro	Treponema	pallidum	0.0113839	-0.106269	1025	1006	19	0
Treponema_pallidum_pertenue_SamoaD_uid87069_NC_016842.fna	-2.98837	1.05078	0.525481	0.0478628	0	-2.99433	0.009591	0.577208	0.0596279	0	-2.97415	1.13933	0.527703	0.04511	0.000202751	Spiro	Treponema	pallidum	0.00905319	-0.135453	1022	1006	16	0
Treponema_pallidum_SS14_uid58977_NC_010741.fna	-2.9866	1.03023	0.525017	0.0481025	5.14446e-05	-2.92047	0.02724	0.560426	0.0466935	3.67107e-05	-2.97381	1.13946	0.527603	0.04602	0.000420376	Spiro	Treponema	pallidum	0.0258132	-0.0941598	1052	1006	45	1
Treponema_pallidum_SS14_uid58977_NC_021508.fna	-2.98049	1.04855	0.525478	0.0478933	0	-2.92048	0.01278	0.569953	0.0505765	0	-2.97432	1.13957	0.527732	0.0451707	0.000229911	Spiro	Treponema	pallidum	0.0120595	-0.117213	1030	1007	23	0
Yersinia_pestis_A1122_uid158119_NC_017168.fna	-2.99207	3.58446	0.489153	0.0500157	0	-2.80702	0.256621	0.47924	0.0465023	0	-2.84814	4.55377	0.475825	0.0391534	0	Gprot	Yersinia	pestis	0.0668281	0.0295375	4115	3811	302	2
Yersinia_pestis_Angola_uid58485_NC_010159.fna	-3.00473	3.56185	0.48866	0.0496486	0	-2.76354	0.201147	0.492749	0.0478833	0	-2.85213	4.50425	0.47598	0.0388994	0	Gprot	Yersinia	pestis	0.0534666	-0.0120219	4166	3854	247	65
Yersinia_pestis_Antiqua_uid58607_NC_008150.fna	-2.99591	3.63485	0.489563	0.0494656	0	-2.79056	0.324007	0.493653	0.0499734	0	-2.84884	4.70229	0.477012	0.038991	0	Gprot	Yersinia	pestis	0.0818641	-0.0120028	4250	3889	335	26
Yersinia_pestis_biovar_Medievalis_Harbin_35_uid158537_NC_017265.fna	-2.98934	3.53573	0.488874	0.0501074	0	-2.81932	0.254351	0.484991	0.0474659	0	-2.84803	4.53206	0.475887	0.0392353	0	Gprot	Yersinia	pestis	0.0671205	0.0115047	4137	3786	298	53
Yersinia_pestis_biovar_Microtus_91001_uid58037_NC_005810.fna	-2.99777	3.56667	0.489077	0.0503091	0	-2.76585	0.299738	0.493875	0.0499609	0	-2.84163	4.59506	0.476501	0.0394054	0	Gprot	Yersinia	pestis	0.0775378	-0.0140843	4102	3788	292	22
Yersinia_pestis_CO92_uid57621_NC_003143.fna	-2.99351	3.60101	0.489112	0.0499541	0	-2.77976	0.328975	0.489764	0.0489297	0	-2.84188	4.65373	0.476361	0.039247	0	Gprot	Yersinia	pestis	0.0837129	-0.00192187	4182	3827	353	2
Yersinia_pestis_D106004_uid158071_NC_017154.fna	-2.9915	3.53739	0.488869	0.0502579	0	-2.79827	0.339634	0.492089	0.0491573	0	-2.84331	4.64072	0.47626	0.0393992	0	Gprot	Yersinia	pestis	0.087617	-0.00947134	4246	3801	369	76
Yersinia_pestis_D182038_uid158073_NC_017160.fna	-2.98764	3.52061	0.488831	0.0501327	0	-2.80688	0.322806	0.49022	0.0484965	0	-2.84392	4.62694	0.476319	0.0393656	0	Gprot	Yersinia	pestis	0.0840098	-0.00409357	4284	3808	362	114
Yersinia_pestis_KIM_10_uid57875_NC_004088.fna	-2.99302	3.5712	0.488928	0.0500295	0	-2.78824	0.307902	0.493215	0.0486736	0	-2.84337	4.60076	0.476412	0.0392326	0	Gprot	Yersinia	pestis	0.0793958	-0.0125946	4130	3796	328	6
Yersinia_pestis_Nepal516_uid58609_NC_008149.fna	-2.99131	3.56185	0.488803	0.0500887	0	-2.83642	0.258242	0.485386	0.0473551	0	-2.84635	4.53459	0.47584	0.0391986	0	Gprot	Yersinia	pestis	0.0676143	0.0101206	4083	3793	286	4
Yersinia_pestis_Pestoides_F_uid58619_NC_009381.fna	-2.98953	3.54732	0.488624	0.0502281	0	-2.78001	0.250397	0.499271	0.0493642	0	-2.84584	4.51734	0.476439	0.0394072	0	Gprot	Yersinia	pestis	0.0659329	-0.0310984	4081	3773	280	28
Yersinia_pestis_Z176003_uid47317_NC_014029.fna	-2.99194	3.55688	0.489045	0.0502417	0	-2.83267	0.234763	0.485306	0.0471668	0	-2.84497	4.55359	0.476789	0.0392246	0	Gprot	Yersinia	pestis	0.0619247	0.0110725	4117	3774	275	68
