# Supplementary material for: The nucleotide composition of microbial genomes indicates differential patterns of selection on core and accessory genomes
Source: BMC Genomics. 2017 Feb 10;18:151. doi: 10.1186/s12864-017-3543-7 (PMC5303225; doi:10.1186/s12864-017-3543-7)
Supplement: Additional file 7: — 16S gene alignments in FASTA format. (TXT 38 kb) [file 12864_2017_3543_MOESM7_ESM.txt]

>A_baumannii_1656_16S_rRNA
-ctgaagagttcagctcagattgaggc--cagctacacacagggggaaggtag------c
ttgctactggacctacgggcgggtgctagg-atcgctattagtgggggcacatctcggga
tgcaccgcaacgt--c-ctacgggagaagcaggg---------------gatcttcggac
-------------cttgcgctaataatgagcctaagtcggtcatttg-gaaagctaaagg
acgtctggcgggtcgatatccgcccactgccgcagactcgagagtgggtatggaggggcc
ctccactggctgtgaagaaggcc--ttatggttgtaaagcactttaagcgaggaggaggc
tactttag-ttaatacctagagatagtggacgttactcg-cagatcacc-gtactctcac
catagagggtggctaatcggattcggcgtgctgccttattaatcggatggatccccgatt
ttgggaattgcattcgattggtg-agaagtatgggaaggatggtaatccagttgcgtgag
cgtgactgggatccgatggagccatcggcctaatactgcg-gtacacatggacaatgatg
cggatctacagccgttggggcctttg----aggctttagtggccactcgcgatgtagacg
ggcggtacac-tgtagccg-cgtgcatgttctgcaggaagactggccttgacatactaga
aac--tttccagagtggattggt-----gccttc--gggaatctagatactctctttcga
tggccccattttccttacgccagcat----ttcg-gatggg--aactttaaggattagtg
acact-acgacgtagatgttcggccatacagtgcgtcggtaagg-ttgtcacacgtgtga
tctatctcaagccgatgtccttgagtccactcagtcacgtccggaga-tgccggactccg
gctacacacctgggtttgttgcaccagagtagctagcctaact---gcaaagagggcggt
taccggtgtgg-ccgatgctgggtggggggcccccctt-
>P_aeruginosa_B136_33_16S_rRNA
-ctgaagagttcagctcagattgaggc--cagccacacacaggatgaagggag------c
ttgctcctggattcacgggcgggtgccagg-atcgctgatagtgggggtacgtccgcggg
cgcaccgcaacgt--c-ctgagggagaagtgggg---------------gatcttcggac
-------------ctcacgctatcaatgagcctaggtcggtcatttg-gaaagctaaagg
acgtccgactggtcgatatcagtccactaccgtagactcgagagtgggtatggaggcagc
ctccactggctgtgaagaaggtc--ttcggattgtaaagcactttaagttgggaggaagg
gcagtaag-ttaataccttgctgt-tttgacgttaccaa-cagatcacc-gtacttccac
catgaagggtgactaatcggaatcggcgcgctgtttcagcaattggatggatccccggtc
ctgggaactgcatccaaatactg-agaagtacggtaagggtggtgattcctttgcgtgag
cgttaaggagacccagtgggaccaccggactgatactacg-gtgcacgtggacaatgacg
cggatcgacagccgttgggatccttg----agatcttagtggccactcgcgatgtcgacg
ggcggcgtac-tgtagccg-cgtgcatgttcagcaggaagactggccttgacatgctgag
aac--tttccagagtggattggt-----gccttc--gggaactcagacactctctttcga
tggcctcattgtccttagaccagcac----ctcg-ggtggg--cactctaaggagtggtg
acacc-atgatgtagatgttcggccatacagtgcgtcggtaagg-ttgcagcccgggtgg
actatcccatcccgatgtcctccagtccactgggtcacgtctgaaga-tgtcagactccg
gctacacacctgggtgggttgctccagagtagctagtctaacc---gcaagggggacggt
taccggagtgattccatgctgggtggggggcccccctt-
>L_pneumophila_2300_99_Alcoy_16S_rRNA
-ctgaagagttccgctcagattgaggc--catctacacacaagcagcattgtctagcttg
ctagacagatggcgatggacgggcgcgagg-atagcttgaagagggggcacttgggctca
agcaccgcaaatg--t-ctgaggacgaagctggg---------------gaccttcgggc
-------------ctggcgctttaaattagcctgcgtccgtcatttg-gaaggctaaagg
acgtcgggctggtcgataccagcccactaccgtagactcgagagtgggtatggagggccc
ctccaatggctgtgaagaaggcc--tgagggttgtaaagcactttcagtggggaggaggg
ttgatagg-ttaagagctaattaa-ctggacgttaccca-cagagcacc-gtactcccac
catggagggtgactaatcggaatcggggtgctgtttgattaattatctggattcctggtt
ctgggacggtcagataattggtt-gacagtatgggaagggtagtgattccgttgcgtgag
cgtgacggagacccagtggggctaccggcctaatactacg-gcacacgtggacaatgacg
tggatcaacagctgttggttatatga---aaataattagtggccacacgcgatgttgacg
ggcggtatac-ggtagccg-cgtgcatgttctgcaggaagactacccttgacatacagtg
aat--tttgcagagtgcattagt-----gccttc--gggaacactgatactctctttcga
tggcctcattatccttaggccagcat----gtgatggtggg--gactctaaggagtggtg
acacc-acgatgtagatgttcgggtatacagtgcgccgatgagg-cgggagggcgcctgg
acaatccttagtcggtgtccttgagtccactcagtcacgtccgaagc-tgtcggactccg
gctacacacctgggtgggttgcaccagagtagatagtctaacc---ttcggggggacgtt
taccggtgtgg-ttcatgctgggtggggggcccccctt-
>A_macleodii_Aegean_16S_rRNA
attgaagagttcagctcagattgaggc--cagccacacacaagtaacagga--------g
cttgctcgctgacgatgggcgggtgctggg-nctgctttgcgagggggtacagttgcgac
tgcaccgcaaacg--t-ctacggaccaacg-------------------gggcttcggct
-------------ccggcgc--aaaagaggcccaagtgagtcattta-aaaagttaaaga
acgtctcgctgttcgaaatcagcccactaccgtagactcgagagtgggtatgcagggacc
ctgcactggctgtgaagaaggcc--ttcgggttgtaaagcactttcagttgtgaggaaaa
gttagtag-ttaatacctgctagc-cgtgacgttaacaa-cagagcacc-gtactcccac
catggagggtggctaatcggaatcggcgcaccgctttgttaactagatggagccccggtc
ctgggatggtcatttagatggca-gaaagtcttggaaggggagtgatccagttgcgtgag
cgttactgggactcagtgggactcccggccaaagactgcc-ttgcatgttggcaatgaca
cggctctacagctgtttgtgacttta----agtcgtgagtagcaactcgcgctgtagacg
ggcggcgtac-tgtagccg-cgtgcatgttctgcaggaagactacacttgacatgcagag
aac--tttccagagtggattggt-----gccttc--gggaactctgacactctctttcga
tggccccattgtccttaggccagca-----ttca-gttggg--cactctaaggagtggtg
acacc-atgacgtagatgttcgtgtatacagtgcgcatttgagg-aagggacatgtgtgg
acggccccttgaatgtgtccttgagtccactcagtcacgtccaggga-tactggactccg
gctacacacctgggtgggatgcaaaagagtagttagtctaacc---ttcgggaggacgat
tacctttgtgt-ttcatgctgggtgacgggccgtcctt-
>E_coli_042_16S_rRNA
-ttgaagagttcagctcagattgaggc--cagccacacacaagtaacaggaatcagcttg
ctgatttgctgacgatgggcgggtgtcggg-aacgctgatggagggggtactactgcggt
agcaccgcaaacg--t-cgcaagaccaagagggg---------------gaccttcgggc
-------------ctcttgccatcgatgtgcccagatgggtcatatg-gaacgtcatagg
acgtcccgctggtcgataccagcccactaccgtagactcgagagtgggtatgcaggccgc
ctgcactggctatgaagaaggcc--ttcgggttgtaaagtactttcagcggggaggaagg
gagtaaag-ttaatacctttactc-attgacgttacccg-cagagcacc-gtactcccac
catggagggtgactaatcggaatcggcgcaccgctttgttaatcagatggatccccggtc
ctgggaactgcatctgattggca-agtagtctcgtaaggggggtaatccagttgcgtgag
cgtgactgggatccggtggggcccccggacgaagactgcc-gtgcacgtggacaatgacg
cggatcgactggaggttgtgcccttg----aggcgtggcttccgactcgcgttgtcgacg
ggcggcgtac-tgtagccg-cgtgcatgttctgcaggaagactggtcttgacatccacgg
aag--ttttcagagtgagaatgt-----gccttc--gggaaccgtgagactctcttttaa
tggccccattatcctttggccagcgg----tccg-gccggg--aactcaaaggagtagtg
atact-atgatgtagatgttcgaccatacagtgcgcgcataaga-aaggcctccggagca
acggcctcatgtgcgtgtccttgagtccactcagtcacgtctggaga-tgccagactccg
gctacacacctgggtgggttgcaaaagagtaggtagcttaacc---ttcgggagggcgct
tacctttgtga-ttcatgctgggtgaggggccctcctt-
>S_enterica_arizonae_serovar_62_z4_z23_16S_rRNA
attgaagagttcagctcagattgaggc--cagccacacacaagtaacaggaagcagcttg
ctgcttcgctgacgatgggcgggtgtcggg-aacgctgatggagggggtactactgcggt
ggcaccgcaaacg--t-cgcaggaccaagagggg---------------gaccttcgggc
-------------ctcttgccatcaatgtgcccagatgggtcttttg-aaacgtcaaagg
acgtcccgctggtcgataccagcccactaccgtagactcgagagtgggtatgcaggccgc
ctgcactggctatgaagaaggcc--ttcgggttgtaaagtactttcagcggggaggaagg
tgttgtgg-ttaataaccgcagca-attgacgttacccg-cagagcacc-gtactcccac
catggagggtgactaatcggaatcggcgcaccgctctgtcaatcggatggatccccggtc
ctgggaactgcattcgaatggca-ggtagtcttgtaaggggggtaatccagttgcgtgag
cgtgactgggatccggtggggcccccggacaaagactgcc-gtgcacgtggacaatgacg
cggatctactggaggttgtgcccttg----aggcgtggcttccgactcgcgttgtagacg
ggcggcgtac-tgtagccg-cgtgcatgttctgcaggaagactggtcttgacatccacgg
aag--ttttcagagtgagaatgt-----gccttc--gggaaccgtgagactctcttttaa
tggccccattatcctttggccagcgg----tccg-gccggg--aactcaaaggagtagtg
atact-atgatgtagatgttcgaccatacagtgcgcgcataaga-aaggcctccggagca
acggcctcatgtgcgtgtccctgagtccactcagtcacgtctggaga-tgccagactccg
gctacacacctgggtgggttgcaaaagagtaggtagcttaacc---ttcgggagggcgct
tacctttgtga-ttcatgctgggtgaggggccctcctt-
>Y_pestis_A1122_16S_rRNA
-ttgaagagttcagctcagattgaggc--cagccacacacaggcagcgggaagtagttta
ctactttgccggcgacgggcgggtgtcggg-gtcgctgatggagggggtactactgcggt
agcaccgcagacc--t-cgcaagagcaagtgggg---------------gaccttagggc
-------------ctcacgccatcgatgaacccagatgggtcatatg-gaatgtcatagg
acgtcccgctggtcgataccagcccactaccgtagactcgagagtgggtatgcaggccgc
ctgcactggctgtgaagaaggcc--ttcgggttgtaaagcactttcagcgaggaggaagg
ggttgagt-ttaatacgctcaatc-attgacgttactcg-cagagcacc-gtactcccac
catggagggtgactaatcggaatcggcgcaccgctttgttaatcagatggatccccgctt
gtgggaactgcatttgaatggca-agaagtcttgtaaggggggtaatccagttgcgtgag
cgtgactgggatccggtggggcccccggacaaagactgcc-gtgcacgtggacaatgacg
tggatcgactggaggttgtgcccttg----aggcgtggcttccgactcgcgttgtcgacg
ggcggcgtac-tgtagccg-cgtgcatgttctgcaggaagactactcttgacatccacag
aat--ttggcagagtgctaaagt-----gccttc--gggaactgtgagactctcttttaa
tggccccattatcctttggccagcac----gtaatggtggg--aactcaagggagtggtg
acacc-atgatgtagatgttcgagtatacagtgcgcagataagt-aaggactccggagcc
acggccacatgtctgtgtccttgagtccactcagtcacgtctagaga-tgctagactccg
gctacacacctgggtgggttgcaaaagagtaggtagcttaacc---ttcgggagggcgct
tacctttgtga-ttcatgctgggtgaggggccctcctt-
>H_influenzae_86_16S_rRNA
-ttgaagagttcagctcagattgaggc--cagctacacacaagtagcaggaggaagcttg
ctttcttgctgacgatgggcgggtgctggg-atcggttatggagggggtacgacggctgt
cgcaccgcgatta--t-cggaagatgaagtgcgg---------------gactgagaggc
-------------cgcatgccatagatgagcccaagtgggtgatttg-gaaatctaaact
gcgtctcgctggtcgataccagcccactaccgtagactcgagagtgggtatgcgggggcc
ccgcactggcaatgaagaaggcc--ttcgggttgtaaagttctttcggtattgaggaagg
ttgatgtg-ttaatagcacatcaa-attgacgttaaata-cagagcacc-gtactcccac
catggagggtggctaatcggaaacggggcaccgcttatttaatgaggtggagccccggtt
ctgggaattgcatttcagtgggt-aaaagtactttaggaggggtaatccacttgcgtgag
cgtgagtgggatccgaaggagcccctgggaatgtactgcc-ttgcacgtggacaatgacg
tggctcgattgggggttggggttt------aactctggcgccctactcgtgatatcgacg
ggcggcgtac-tgtagccg-cgtgcatgttctgcaggaagactactcttgacatcctaag
aag--agctcagagtgagcttgt-----gccttc--gggaacttagagactctcttttaa
tggccccattatcctttggccagcga----cttg-gtcggg--aactcaaaggagtagtg
atact-atgatgtagatgttcgagtatacagtgcgcgtatgagg-aaggagctcgggtgg
acgatctcatgtacgttaccttgagtccactcagtcacgtccgaaga-tgtcggactccg
gctacacacctgggtgggttgtaccagagtagatagcttaacc---ttttggagggcgtt
taccggtatga-ttcatgctgggtgaggggccctcctt-
>F_tularensis_FSC198_16S_rRNA
-ctgaagagttccgctcagattgaggt--catctacacacaagtaacaggt--------c
ttaggatgctgacgatgggcgggcgcgagg-atcgccatttgagggggtccagttgcgac
tgtaccgcaaata--t-ctgtggattaaggtgg-------------------ctttcggg
-------------ctgtcgcagatgatgagcctgcgttggtcatttg-gaaggccaaagt
acgtccagctgattgatatcagcccattgccgcaaactcgagagtgggtatggagggccc
ctccaatgattgtgaagaaggcc--ctagggttgtaaagcactttagttggggaggaaag
cctcaagg-ttaatagcct-tggg-gaggacgttaccca-aagatcacc-gtactcccac
catggggggtgactaatcggaatcggggtcttgttttgttaatcagatggagcccaggtc
cttggaactgcatttgattggca-aaaagtacggtaaggaatgggattctgttgcgtgag
cgtgacagagacccaatggaacattcggaccgatactacg-ggacacgtgtacaatgacg
tggaagtacagctgttggagtcggtgt-aaaggctctagtggccactcgcgatgtactcg
gccggcgcac-ggtaaccg-cgtgcatgttctgcaggaagactggtcttgacatcctgcg
aac--tttctagagtagattggt-----gccttc--gggaacgcagtgactcccttttaa
tggccccactattgatagaccatca-----ttaa-gttggg--tactctattgagtgctg
acggc-atgacgtagatgttcgaccatacagtgcggtattgagg-ctggaggtcggctgg
acgaactcaaggtactttccttcagtccactgagtcacgtccaggga-tactggactccg
gttacacacctgggtgggttgctccagagtagatagcttaac-------gaatgggcgtt
taccggagtga-ttcatgctgggtggggggcccccctt-
>N_meningitidis_8013_16S_rRNA
---taagagttccgctcagattgaggc--catcttcacacgagcagcacagagaagcttg
cttcttgggtggcgatggacgggcatacgg-acgacgagtagtgggggtactgatcgatc
agcaccgcaacgt--c-ttgagagagaagcaggg---------------gacctttgggc
-------------cttgcgctattcagcggccgatatctgtcgtttg-gaaagctaaagg
acgtcaggcgggtcgatatccgcccactgccgcagactcgagagtgggtttggaggccgc
ctccactggctctgaagaaggcc--ttcgggttgtaaaggacttttgtcagggaagaaaa
ggctgttg-ctaataccagcggct-gatgacggtacctg-aagatcacc-gtactaccac
catgtagggtggctaatcggaatcggcgggccacttacttaacaggatggatccccggtc
ccgggaactgcgttctgatgggt-gacagtgtgtcaagggaggtaatccacttgcatgag
cgtgagtgggatccgatggagcctccgggataacactgtc-tcccacgttgacaatgacg
ccgatcaatagctgttgggcaacttg----attgcttggtagctactcgcgtgattgacg
ggcggtatac-ggtaaccg-cgttgatgatctgcaggaagactggtcttgacatgtacgg
aat--cctctggagcggaggagt-----gccttc--gggagccgtaacactctctttcga
tggccccattgtcattaggccatca-----ttca-gttggg--cactctaatgagtggtg
acgcc-atgatgtagctgtttgaccattcagtcagtcggtgagg-tagcagcccgggcgg
accatctcacaccgatgtccttcactccagtgagtcacgtccagggc-tactggactccg
gttacacacctgggtgggggataccagagtaggtagggtaacc---gcaaggagcccgct
taccggtatgc-ttcatgctgggtggggggccccccttt
>B_abortus_A13334_16S_rRNA
-cttgagagttccgctcagaacgaggc--cagctacacacag------------------
--ccccgcaaggggacgagcgggcgcgggg-acgacatttgctacggatactcaggcttg
tgcaccgtagtgc--c-cttcggggga-----------------------------agat
-------------ttatcggcaaatatcggcccgcgttggtcatttg-gaaagtcaaagg
acgtccagctggtcgatatcagcccactgccgcagactcgagagtgggtatggaggccgc
ctccactggcagtgatgaaggcc--ctagggttgtaaagctctttcaccggtgaagat--
-------------------------aatgacggtaaccg-gagagcccc-gtacttccac
catgaagggggtctgttcggattcggcgcactgcacttttaatcagggggatcccgggtc
cccggaactgcctttgattggaa-gttagtatggtaaggtgagtgatccgattgagtgat
cgttatcgggacccagtggggctcacggaccattactgcg-gtgcacgtggacaatgacg
cggaaatgtagccgtcggggtgttt-----acacttcggtggccactcgcattacattcg
ggcggtatac-ggtagccg-cgtgcatgttcagcaggcagacagcccttgacatcccggt
cgcggttagtggagcactatcct-----tcagttaggctggaccggagactctctttcga
tggccccatcgcccttaggccagca-----ttca-gttggg--cactctaaggggtggtg
atgccaatgatgtagctgttcgggcttacagtgcgtggtggtgg-cagggcaccggtgtg
actatctccagcc-attctcttcactccagtgagttacgtccggagc-tgccggactccg
gctacacacctgggttggttttacccgaggcgctgtgctaacc---gcaaggaggcaggc
gaccggtaggg-tcagcgctgggtggggggccccccttt
>R_prowazekii_Breinl_16S_rRNA
-cttgagagttccgctcagaacgaatc--tatctacacacaagattaactagag----ct
cgctttagttaattatgagcgggcacgggg-atcaccatcagtacggatacttttataaa
agcaccgtaattc--t-ctacggagga-----------------------------agat
-------------ttatcgctgatgatgggcccgcgtcagtgatttg-aaatgtcaaacg
acgtctggctggtcgatatcagcccactgccgcagactcgagagtgggtatggaggcagc
ctccaatagaagtgatgaaggcc--ttagggttgtaaagctcttttagcaaggaagat--
-------------------------aatgacgttacttg-cagaacccc-gtactcccac
cagggagggggtctgttcggaatcggagtgctgctttagtaattggaaggagcccgggtt
ctcggaattgctttcaaatacta-ataagtgtagtagggatgatgatcctattgagtgat
ctttatagggacccggtggggtcatcgggctacaactgcg-tcacacgtggacaatgacg
cggaagtgcagatatcggaggattct------ctttcggtttccactcgcattgcactcg
ggcggtatac-ggtagctg-cgtgcacgttctgttggaaaacaacccttgacatggtggt
tacggattgcagagtgctttcct-----tcagttcggctgggccacacactttctttcga
tggccccattattcttatgccagtgg----gtaatgccggg--aactataagaaatggtg
atgcc-atgacgtagatgttcgggtttacggtgcgtgtttgagg-aagatacgtgcgtgg
acaatccctagac-attctcttttctccagagagttacgtccggagc-tgccggacttcg
gctatacgcctgggttggttttacctgaggtggtgagctaacg-----caagaggcagcc
aaccggtaaaa-ttagcgctgggtggggggcccctctt-
>B_amyloliquefaciens_CC178_16S_rRNA
atcggagagttccgctcaggacgaggc--cgtccatacacaggacagatggga---gctt
gctcc-ctgatgttacgggcgggcacggggtaccgctgtaagactgggtactccggccgg
ggcaccggaggtt--g-tctggaccgctggttcagacataaaa------ggtggcttcgg
-------------ctaccacttacaatggacccgcggcgctcatttg-aaacgtcaaagg
acgtgcggccgaccggtatcggcccactgccgcagactcgagagtaggtctccggacagt
ccggaacggcagtgatgaaggtt--ttcggatcgtaaagctctgttgttagggaagaaca
agtgccgttcaaatagggcggcac-cttgacggtaccta-accgaccac-gtactaccac
catgtaggtggactgtccggaattggggctccgctttcttaatctgatggagcccccgtc
cggggagggtcattggaatgggg-aatagtgcagaaaggagagtgatccacttgcgtgag
cgtgagtgggacccagtgggactctcggtctgtaactgcg-gagcacgtgggcaatgacg
cggaagtgcaagtgttagggggtttc---cgccccttagtgctcactcgcattgcactcg
ggcggtacgc-ggtagccg-cgtgcatgttcagcaggaagacaggtcttgacatcctctg
aca--atcctagagtaggacgtc-----cccttc--gggggcagagtgactgtttttcga
tggccccattgatcttaggccagca-----ttca-gttggg--cactctaaggtgtggtg
acacc-atgatgtaaatctttgaccttacagtgcgacagaaagg-caggaacccgggtta
accatcccactctgtttctctccagtccactgggctacgtccggagc-tgccggactccg
gctacacacccgagtttgtaacacccgagtcggtgaggtaacct--tttaggagccagcc
gcgaggtggga-cagatgttgggtgggtcgggccccttt
>B_subtilis_168_16S_rRNA
atcggagagttccgctcaggacgaggc--cgtccatacacaggacagatggga---gctt
gctcc-ctgatgttacgggcgggcacggggtaccgctgtaagactgggtactccggccgg
ggcaccggaggtt--g-tttgaaccgctggttcaaacataaaa------ggtggcttcgg
-------------ctaccacttacaatggacccgcggcgctcatttg-aaacgtcaaagg
acgtgcggccgaccggtatcggcccactgccgcagactcgagagtaggtctccggacagt
ccggaacggcagtgatgaaggtt--ttcggatcgtaaagctctgttgttagggaagaaca
agtgccgttcgaatagggcggtac-cttgacggtaccta-accgaccac-gtactaccac
catgtaggtggactgtccggaattggggctccgctttcttaatctgatggagcccccgtc
cggggagggtcattggaatgggg-aatagtgcagaaaggagagtgatccacttgcgtgag
cgtgagtgggacccagtgggactctcggtctgtaactgcg-gagcacgtgggcaatgacg
cggaagtgcaagtgttagggggtttc---cgccccttagtgctcactcgcattgcactcg
ggcggtacgc-ggtagccg-cgtgcatgttcagcaggaagacaggtcttgacatcctctg
aca--atcctagagtaggacgtc-----cccttc--gggggcagagtgactgtttttcga
tggccccattgatcttaggccagca-----ttca-gttggg--cactctaaggtgtggtg
acacc-atgatgtaaatctttgaccttacagtgcgacagaaagg-caggaacccgggtta
accatcccactctgtttctctccagtccactgggctacgtccggagc-tgccggactccg
gctacacacccgagtttgtaacacccgagtcggtgaggtaacct--tttaggagccagcc
gcgaggtggga-cagatgttgggtgggtcgggccccttt
>B_cereus_03BB102_16S_rRNA
attggagagttccgctcaggatgaggc--cgtccatacacagaatggattaaga--gctt
gctcttatgaagttacgggcgggcacggggtaccgccataagactgggtactccggccgg
ggcaccggaaaca--t-tttgaaccgctggttcgaaattgaaa------ggcggcttcgg
-------------ctgtcacttatgatggacccgcgtcgctcatttg-aaacgtcaaaga
acgtgcggccgaccggtatcggcccactgccgcagactcgagagtaggtctccggacagt
ccggaacggcagtgatgaaggct--ttcgggtcgtaaaactctgttgttagggaagaaca
agtgctagttgaataagctggcac-cttgacggtaccta-accgaccac-gtactaccac
catgtaggtggactatccggaattggcgcgccgttttcttaatctgatggagcccacgtc
cgtggagggtcattggaatggga-gatagtgcagaaaggaaagtgatccatttgcgtgag
cgtgaatgggacccagtgggactttcggtctgtaactacg-gcgcacgtggacaatgacg
cggaagtgcaagtgttagagggtttc---cgccctttagtgctaattcgcattgcactcg
ggcggcgcgc-ggtagccg-cgtgcatgttcagcaggaagacaggtcttgacatcctctg
aca--accctagagtagggcttc-----tccttc--gggagcagagtgactgtttttcga
tggccccattgatcttaggccatca-----ttaa-gttggg--cactctaaggtgtggtg
acacc-atgatgtaaatctttgaccttacagtgcgacggtaaga-ctgagacccgggtgg
actatctcataccgtttctctttaggcccctaagctacgtccggagc-tgccggactccg
gctacacacccgagtttgtaacacccgagtcggtggggtaacct--ttttggagccagcc
gctaggtggga-cagatgttgggtgggtcgggccccttt
>B_thuringiensis_Al_Hakam_16S_rRNA
attggagagttccgctcaggatgaggc--cgtccatacacagaatggattaaga--gctt
gctcttatgaagttacgggcgggcacggggtaccgccataagactgggtactccggccgg
ggcaccggaaaca--t-tttgaaccgctggttcgaaattgaaa------ggcggcttcgg
-------------ctgtcacttatgatggacccgcgtcgctcatttg-aaacgtcaaaga
acgtgcggccgaccggtatcggcccactgccgcagactcgagagtaggtctccggacagt
ccggaacggcagtgatgaaggct--ttcgggtcgtaaaactctgttgttagggaagaaca
agtgctagttgaataagctggcac-cttgacggtaccta-accgaccac-gtactaccac
catgtaggtggactatccggaattggcgcgccgttttcttaatctgatggagcccacgtc
cgtggagggtcattggaatggga-gatagtgcagaaaggaaagtgatccatttgcgtgag
cgtgaatgggacccagtgggactttcggtctgtaactacg-gcgcacgtggacaatgacg
cggaagtgcaagtgttagagggtttc---cgccctttagtgctaattcgcattgcactcg
ggcggcgcgc-ggtagccg-cgtgcatgttcagcaggaagacaggtcttgacatcctctg
aca--accctagagtagggcttc-----tccttc--gggagcagagtgactgtttttcga
tggccccattgatcttaggccatca-----ttta-gttggg--cactctaaggtgtggtg
acacc-atgatgtaaatctttgaccttacagtgcgacggtaaga-ctgagacccgggtgg
actatctcataccgtttctctttaggcccctaagctacgtccggagc-tgccggactccg
gctacacacccgagtttgtaacacccgagtcggtggggtaacct--ttttggagccagcc
gctaggtggga-cagatgttgggtgggtcgggccccttt
>S_aureus_04_02981_16S_rRNA
tatggagagttccgctcaggatgaggc--cgtccatacacagaacggacgagaa--gctt
gcttctctgatgttacgggcgggcacgggataccactataagactgggtacttcggccgg
agcaccggaaata--t-tttgaaccgctggttcaaaagtgaaa------gacggtcttg-
-------------ctgtcacttataatggatccgcgctgctcattta-aaacgttaaaga
acgtgcagccgaccggtatcggcccactaccgtagactcgagagtaggtctccgggcagc
ccggaacggcagtgatgaaggtc--ttcggatcgtaaaactctgttattagggaagaaca
tatgtgtaagtaac-tgtgcacat-cttgacggtaccta-atcgaccac-gtactaccac
catgtaggtggactatccggaattggcgcgctgcttttttaatctgatggagcccacgtc
cgtggagggtcattggaatggaa-aatagtgcagaaaggaaagtgatccatttgcgtgag
cgcgaatgggacccagtgggactttcggtctgtaactgcg-ttgcacgtgtacaatgacg
cggaagtgcaagtgttagggggtttc---cgccccttagtgctcactcgcattgcactcg
ggcgacgtgc-ggtaaccg-cgtgcatgttcagcaggaagacaaatcttgacatcctttg
aca--actctagagtagagcttt-----ccccttcgggggacaaagtgactgtttttcga
tggccccattaagcttaggccatca-----ttaa-gttggg--cactctaagttgtggtg
acacc-atgatgtaaatctttgattttacagtgcgacaataagg-caggaacctgggtca
acaatcccatgttgtttctctttagtccactaagctacgtctagagc-tgctagactccg
gttacacacccgagtttgtaacacccgagccggtggagtaacct--tttaggagctagcc
gtgaggtggga-caaatgttgggtgggtcgggccccttt
>L_monocytogenes_07PF0776_16S_rRNA
-aaagagagttccgctcaggacgaggc--cgtccatacacaaaacggaggaaga--gctt
gctcttccaaagttatgggcgggcacggggcaccgctgtaagttggggtactccggccgg
ggcaccgaagata--a-agtttggcgctgccacgcttttgaaa------gatggtttcgg
-------------ctatcgcttacaatgggcccgcggtgctcattta-gaatgctaaaga
acgtgcagccgaccggtatcggcccactgccgcagactcgagagtaggtctccggacagt
ccggaacggctatgaagaaggtt--ttcggatcgtaaagtactgttgttagagaagaaca
aggataagagtaac-tgcttgtcc-cttgacggtatcta-accgaccac-gtactaccac
catgtaggtggactgtccggatttggcgcgccgctcttttaatctgatggagcccccgtt
cggggagggtcattggaatggaa-gagagtgcagaaaggagagtgatccacttgcgtgag
cgttagtgggacccagtgggactctcggtctgtaactgcg-gcgcacgtggacaatgacg
cggaagtgcaagtgttagggggtttc---cgccccttagtgctcactcgcattgcactcg
ggcgacgtgc-ggtagccg-cgtgcatgttcagcaggaagacaggtcttgacatcctttg
acc--actctggagcagagcttt-----cccttc--ggggacaaagtgactgtttttcga
tggccccattgattttaggccagca-----ttta-gttggg--cactctaaagtgtggtg
-cgcc-atgatgtaaatctttgaccttacagtgcgatagtaagg-tcggagcccgggtgg
actatcccatactatttctctttaggcccctaagccacgtctggagc-tgccagactccg
gctacacacccgagtttgtaacacccgagtcggtagggtaacct--ttatggagccagcc
gcgaggtggga-cagatattgggtgggtcgggccccttt
>L_lactis_cremoris_A76_16S_rRNA
atttgagagttccgctcaggacgaggc--cgtccatacatagatgaagattggt--gctt
gcaccaatttgaagacagacgggcgcgggggatcgctttgagcgggggcacatttgcgaa
tgcaccgcaaaca--a-ctttaaacatagttttaagtttgaaa------gatgc--aatt
-------------gcatcactcaaaatgatcccgcgttgttcatttg-aaaagtcaaagg
atgtacagccgaccggtatcggcccattgccgcaaactcgagagtaggtctcgggacagt
cccgaacggcagtgaagaaggtt--ttcggatcgtaaaactctgttggtagagaagaacg
ttggtgagagtggaaagctcatca-agtgacggtaacta-cccgaggac-gtactaccac
catgtaggtccgctgtccggatttggcgagccgttttattaatctggtgaaggcagtgtc
cattgta-tgcattggaatggta-gatagtgcaggaaggagagtgatccatttgcgtgag
cgttaatgggacccggtgaggctctcggcctgtaactacg-gctcacgtggacaatgacg
cggaagtgcagatgtagggagctat----aagttctctgtatccactcgcaatgcactcg
ggcgacgtgc-ggtagccg-cgtgcatgttcagcaggaagacaggtcttgacatactcgt
gcta-ttcctagagtaggaagtt------ccttc--gggacacgggatactgtttttcga
tggccccactattgttaggccatca-----ttaa-gttggg--cactctaacgagtggtg
atacc-atgatgtaaatctttgaccttacagtgcgatggtacga-tcgggacatgtgttt
actatctcttaccatttctctttaggcccctaagtcacgtccggagc-cgccggactccg
gctacacacccgggttgggagtacccgagtaggttgcctaacc---gcaaggagggcgct
tctaggtaaga-ccgatgctgggtgggtcgggccccttt
>S_pneumoniae_670_6B_16S_rRNA
-aatgagagttccgctcaggacgaggc--cgtccatacaaaactgaagg-agga--gctt
gcttc-tctggatgattgacgggcgcgaggtaccgctggtagcgggggtactattgcgat
agcaccgcaaaga--g-tggatgttgctgacatttgcttaaaa------ggtgc--actt
-------------gcatcactaccaatggacctgcgttgttcatttg-gaaggtcaaagg
acgtacagccgaccggtatcggcccactgccgcagactcgagagtaggtctcgggacggt
cccgaacggcagtgaagaaggtt--ttcggatcgtaaagctctgttgtaagagaagaacg
agtgtgagagtggaaagttcacac-tgtgacggtatctt-accgaggac-gtactaccac
catgtaggtccgctgtccggatttggcgagccgcttagataatctgaagtaggctgtgtt
catagta-ggctttggaatgttt-aatagtgcaagagggagagtgatccatttgcgtgag
cgttaatgggacccggtgaggctctcggcttgtaactgcg-gctcacgtggacaatgacg
tggaagtgcaggtgttagaccctttc---cggggtttagtgcctactcgcattgcactcg
ggcgacgtgc-ggtagccg-cgtgcatgttcagcaggaagacaggtcttgacatccctct
gacc-gctctagagtagagtttt------ccttc--gggacagaggtgactgtttttcga
tggccccactattgttaggccatca-----ttta-gttggg--cactctagcgagtggta
atacc-atgatgtaaatctttgaccttacagtgcgctggtacga-tcgagccgtgcggca
actatctcttgccagttctctttaggcccctaagtcacgtccggagc-cgccggactccg
gctacacacccgagtttgtaacacccgagtcggtgaggtaacc---gtaaggagccagcc
gctaggtggga-tagatgttgggtgggtcgggccccttt
>S_pyogenes_A20_16S_rRNA
--aagagagttccgctcaggacgaggc--cgtccatacaaaactgagaactggt--gctt
gcaccggttcaaggattgacgggcgcgaggtaccactcatagcgggggtactattgcgat
agcaccgcaaaga--g-agactaacgctgttagtaatttaaaa------ggggc--aatt
-------------gctccactatgaatggacctgcgttgttcatttg-aaaagtcaaagg
acgtacagccgaccggtatcggcccactgccgcagactcgagagtaggtctcgggggccc
cccgaacggcagtgaagaaggtt--ttcggatcgtaaagctctgttgttagagaagaatg
atggtgggagtggaaaatccacca-agtgacggtaacta-accgaggac-gtactaccac
catgtaggtccgctgtccggatttggcgagccgcttttttaatctgaagtaggcattgtc
caatgta-cgctttggaatggag-aatagtgcagaagggagagtgatccatttgcgtgag
cgttaatgggacccggtgaggctctcggtctgtaactgcg-gctcacgtggacaatgacg
cggaagtgcaggtgttaggccctttc---cggggcttagtgccgactcgcattgcactcg
ggcgacgtgc-ggtagccg-cgtgcatgttcagcaggaagacaggtcttgacatcccgat
gccc-gctctagagtagagtttt------acttc--ggtacatcggtgactgtttttcga
tggccccactattgttaggccatca-----ttaa-gttggg--cactctagcgagtggta
atacc-atgatgtaaatctttgaccttacagtgcgttggtacga-tcgagccgtgcggca
actatctcttgccaattctctttaggcccctaagtcacgtccggagc-cgccggactccg
gctacacacccgagtttgtaacacccgagtcggtgaggtaacct--attaggagccagcc
gctaggtggga-tagatgttgggtgggtcgggccccttt
>S_suis_05ZYH33_16S_rRNA
-tatgagagttccgctcaggacgaggc--cgtccatacaaaactgaagtctggt--gctt
gcactagacggatgattgacgggcgcgaggtaccgctcatagcgggggtactattgcgat
agcaccgcaaaca--g-tatttaccgctggtagatatttgaaa------ggagc--aatt
-------------gcttcactatgaatggacctgcgttgttcatttg-aaacgtcaaagt
tcgtacagccgaccggtatcggcccactgccgcagactcgagagtaggtctcgggggccc
cccgaacggcagtgaagaaggtt--ttcggatcgtaaagctctgttgtaagagaagaact
gtgagaagagtggaaagtttctca-cttgacggtatctt-accgaggac-gtactaccac
catgtaggtccgctgtccggatttggcgagccgctttgataatctgaagaaggctgtgtt
catagta-cgctttggaatgtca-aatagtgcagaagggagagtgatccatttgcgtgag
cgttaatgggacccggtgaggctctcggtctgtaactgcg-gctcacgtgggcaatgacg
cggaagtgcaggtgttgggtcctttc---cgggactcagtgcccactcgcattgcactcg
ggcgacgtgc-ggtagccg-cgtgcatgttcagcaggaagacaggtcttgacatcccgat
gacc-gccctagagtagggtttc------tcttc--ggagcatcggtgactgtttttcga
tggccccactattgttaggccatca-----ttca-gttggg--cactctagcgagtggta
atacc-atgatgtaaatctttgaccttacagtgcgctggtacga-tcgagtcgtgcggca
actatctcttgccagttctctttaggcccctaagtcacgtccggagc-cgccggactccg
gctacacacccgagtttgtaacacccgagtcggtgaggtaacct--tttaggagccagcc
gctaggtggga-tagatgttgggtgggtcgggccccttt
>C_botulinum_a2_Kyoto_16S_rRNA
-atttagagttccgctcaggacgaggc--cgtctacacacagatgaagctt------cct
tcgggaagtgaattacgggcgggcacggggtaccgctcaaagtgggggtgccttccggaa
gataccgcaaata--taggagaatcgctgattttcttatcaa--------------agat
-------------ttattgctttgaatggacccgcggcgctcattta-aaacgttaaaga
acgtgcggccgaccggtatcggcccattaccgtagactcgagagtgggtatgcggggacc
ccgcaacggcggtgatgaaggtc--ttcggattgtaaagccctgttttctaggacgat--
-------------------------aatgacggtactag-aggggccac-gtactaccac
catgtaggtgggctgtccggattcggggtgctgcatgtttaatgggatggatccccggtt
ctgggggctgcattccaatggat-ataagtgcaggaaggaaagcgatcctattgcgtgag
cgtgataggaacccagtggggctttcggactgtaactgcg-gcacacgttgacaatgacg
cggagatacaggtgtagggggtatca---actccccctgtgcccattcacaatgtatccg
ggcggtatac-ggtagccg-cacgcatgttcagcaggaagactggacttgacatcccttg
cat--agcctagagtaggtgaag------ccctt--cggggcaaggagactgtttttcga
tagctccattgttattaggctacca-----ttaa-gttgag--cactctaatgagttggg
-tcca-atgatgtaaatctttgtccatacagtgcgtaggtataa-acgagacctgggtgg
acaaacttatacctattctctttaggcccctaagctgtgtccgaaga-tgtcggactccg
gctacacacctgagctggtaacacccgagtccgtgaggtaacc---gtaaggagccagcg
gcgaggtggga-ttagtgttgggtgggggaccccccttt
>B_animalis_ATCC_25527_16S_rRNA
-gtggagggtctcgctcaggatgaggc--cgtctacacacaaggatccctggcg-gcctg
gctgccggggtgagatggacgggtgcggaccaccgcctgtgcaccggatgctcctgcggg
tggaccggagctc--c-gccccaccgctggtggggtgggaaat-------------gctt
-------------tttgcggcatggatggggtcgcgtcctcctttcg-ggatgccaaagg
ttgcggggccggccggtaccggcccattgtcgcagactcgagagtgggtatgcaggccgc
ctgcagcggccgggatggaggcc--ttcgggttgtaaaccgcttttgttcaagggcaagg
cacgg--------cttcgggccgt-gttgagtggattgt-tcgatcacc-gtactaccac
catgtagggtggctatccggatttggggctctgcttcgtcgctccggtggagtccatcct
ggtggatctgcgccgggtgggcg-gggagtgcggtagggagactgatcccgttacgtggg
tgttacgggaacccaatggaggtctcgggccgttactgcg-gagcacgtgggcaatgacg
cggggatgcggatgtggggccctttcc--acgggtcctgtgtcgacccgcgttgcatccg
ggcggcgcac-gatagccg-cgcgcacgatctgcaggaagactgggcttgacatgtgccg
gatc-gccccggaacggggttt-------ccctt--cggggccggttcactgttcttcga
tggccccatcgccgcatggccagcgg----gttatgccggg--aactcatgtgggcgggg
tcctc-atgatgtgaatcttcgtccattcgatgcgccggtacgc-atggcacgtgcgtgg
gcggtcgctgaccggttctctccagtccactggggcgcgtccggagcacgccgggctccg
gctacaagtctgaatgggtagcacccgagccggtggcccgaccc--tcgtggggggagcc
gttaggtgaga-ctcgtgttggactggccgggccccttt
>B_longum_BBMN68_16S_rRNA
-gtggagggtctcgctcaggatgaggc--cgtctacacacaaggatccatcagg---ctt
tgcttggtggtgagatggacgggtgcggaccgccgcccatacaccggatgctcctgcggg
tgggccggagctc--c-agttgatcgctggtcttctgggaa---------------agct
-------------ttcgcggtatggatggggtcgcgtcctcctaccg-gaacgccagtgt
tcgcggggccggccggcaccggcccattgtcgcagactcgagagtgggtatgcaggccgc
ctgcagcggcagggatggaggcc--ttcgggttgtaaacctcttttatcggggagcaagc
gag----------------------agtgagtttacccg-ttgatcacc-gtactaccac
catgtagggtgactatccggaattggggctctgcttcgtcgctccggtggagtccatctt
ggtggatccgcgccgggtgggcg-ggtagtgcggtagggagactgatcccgttacgtggg
tgttacgggaacccaatggaggtctcgggccgttactgcg-gagcacgtgggcaatgacg
cggggatgcggatgtggggcccgttcc--acgggttccgtgtcgactcgcgttgcatccg
ggcggcgcac-gatagccg-cgcgcacgatctgcaggaagactgggcttgacatgttccc
gacg-gtcgtagagtacggctt-------ccctt--cggggcgggttcactgttcttcga
tggccccatcgccccgtggccagcgg----attatgccggg--aactcacgggggcgggg
ttctc-atgatgtgaatcttcgtccattcgatgcgccggtacgg-atggcgcgcgcgcgg
acggtccctgaccggttctctccagtccactggggcgcgtccgaagcacgtcgggctccg
gctacaagtctgaatgggcagcacccgagccggtggcctaaccccttgtgggatggagcc
gttaggtgagg-ctcgtgttggactggccgggccccttt
>C_diphtheriae_31A_16S_rRNA
tatggagagttccgctcaggacgaggc--cgtctacacacaagaaaggcctag------c
ttgctaggtactcgatggacgggcacggggtgtcgctcgtacttcgggtagcctggctgg
gtcactggaagga--c-cat--gctttgtgtgtgtggtggaa--------------agtt
-------------ttttcggtacgaatgagcccgcggcctccttttg-gaatgctaaagg
tcgcggggccggccggtgacggcccattgtcgcagactcgagagtgggtatgcaggccgc
ctgcagcggcggggatgacggcc--ttcgggttgtaaacctctttcgctagggacgaagc
---------------------ttt-tgtgacggtaccta-gatagcacc-gtactaccac
catgtagggtggctgtccggaatcggagctctgttttgtcgctcgtctggattccgggtt
ttcgggcgtgcaggcgatgggcataatagtgctgtagggagactgatcctgttgcgtggg
cgctacagggacccgatggaggtctcgggcagtaactgcg-gagcacatgggcaatgatg
cgggggcgcaggtgtgagggtcttcc---acgactttcgtgcctactcgcattgcgcccg
ggcggcgcac-ggtagccg-cgcgcatgatctgcaggaagactgggcttgacatcagcag
gatc-gccgcagagtgtggtt--------tccct--tgtggtctgttgactgtttttcga
tggccccattgtcttatggccagcac----gtgatggtggg--gactcatgagagtgggg
ttctc-atgatgtaaatctttgtccattcaatgcgtcggtacgc-ctgggccttggggtg
acgatcgctggccggctctcttgggtccacccagtcgcgtccagagcacgctggactccg
gctacacgtctgaattggtaacacccgagccagtggcctaacc--cttgtggggggagct
gtgaggtggga-tcggcgttggacgggccgggccccttt
>C_pseudotuberculosis_1_06_A_16S_rRNA
-gtggagagttccgctcaggacgaggc--cgtctacacacaagaaaggccc--------c
ttcgggggtgctcgatggacgggcacggggtgtcgctcgtactctgggtagcctggctgg
gtcactggaagga--c-cgc--actttgtgtgtgtggtggaa--------------agtt
-------------ttttcggtacgaatgagcccgcggcctccttttg-gaatgctaaagg
tcgcggggccggccggtgacggcccattgtcgcagactcgagagtgggtatgcaggccgc
ctgcagcggcagggatgacggcc--ttcgggttgtaaacctctttcgacagggacgaagc
--------------------tttt-tgtgacggtacctg-tatagcacc-gtactaccac
catgtagggtggctgtccggaatcggagctctgttttgtcgctcgtctggattccgggtt
tccgggcgtgcaggcgatgggcataatagtgctgtagggagactgatcctgttgcgtggg
cgctacagggacccgatggaggtctcgggcagtaactgcg-gagcacatgggcaatgatg
cgggggcgcaggtgtgagggtcttcc---acgactttcgtgcctactcgcattgcgcccg
ggcggcgcac-ggtagccg-cgcgcatgatctgcaggaagactgggcttgacatatacaa
gatc-ggcgtagagtacgttt--------tccct--tgtggtttgtatactgtttttcga
tggccccattgtcttatggccagcac----gtgatggtggg--gactcatgagagtgggg
ttctc-atgatgtaaatctttgtccattcaatgcgtcggtacgc-ttgggccttggggtg
acgatcgctggccggctctcttgggtccacccagtcgcgtccagagcacgctggactccg
gctacacgtctgaattggtaacacccgagcccatggcccaaccagtttctggggggagtg
gtgaggtggga-tcggcgttggacgggccgggccccttt
>M_tuberculosis_Beijing_NITR203_16S_rRNA
tttggagagttccgctcaggacgaggc--cgtctacacacaagaaaggtct--------c
ttcggagatactcgatggacgggcacggggtgtcgcctgcacttcgggtagcctggctgg
gtcaccggaagga--c-cacgggatgctgtcttgtggtggaaa------------gcgct
-------------ttagcggtgtggatgagcccgcggcctccttttg-ggacgctaaagg
acgcggggccggccggttccggcccactgtcgcagactcgagagtgggtatgcaggccgc
ctgcagcggcggggatgacggcc--ttcgggttgtaaacctctttcaccatcgacgaagg
tccgg---------gttctctcgg-attgacggtaggtg-gagagcacc-gcactaccac
catgtagggtggctgtccggaatcggagctctgttttgtcgcttgttcggatctcacgtt
tgtgagcgtgcgggcgatgggca-gaaagtactgcagggagactgatcctgttgcgtggg
cgctacagggacccggtgggggtctcgggcagtaactgcg-gagcacgtgggcaatgacg
cgggggtacaggtgtgggtttccttcc--ttgggatccgtgcctactcgcattgtacccg
ggcggcgcac-ggtagccg-cgcgcatgatctgcaggaagactgggtttgacatgcacag
gacg-cgtctagagtaggcgt--------tccct--tgtggcctgtgtgctgtctttcga
tggccccattgtctcatggccagcac----gtaatggtggg--gactcgtgagagtgggg
tcctc-atgatgtagatctttgtccattcaatgcgccggtaagg-ctggtgcccgggtta
acgatccttagccggttctctcgggtccacccggtcgcgtccagagcacgctggactccg
gctacacgtctgaatcggtaacacccgagccagtggcctaacc---ctcgggagggagct
gtgaggtggga-tcggcgttggacgggccgggccccttt
>P_acnes_266_16S_rRNA
attggagagttccgctcaggacgaggc--cgtctacacacaagaaaggccctgc----tt
ttgtggggtgctcgatggacgggcacggagtaccgccttgactttgggtacttcagctgg
ggcaccggaagga--g-ctcctgctgctggtgggggttggaa--------------agtt
-------------tcggcggttgggatggactcgcggcttccttttg-gagtgttaaagt
ttgcggggccggccggtaccggcccattgtcgcagactcgagagtgggtatgcaggcggc
ctgcaacggccgggatgacggcc--ttcgggttgtaaaccgctttcgcctgtgacgaagc
gtg----------------------agtgacggtaatgg-gtaagcacc-gtactaccac
cgtgtagggtggctgtccggatttggggctctgtttgatcgctcggaaggttcttgggtt
cctgagcgtgctttcgatgggtt-gataggaaggtagggagaatgatcctgtggcgtggg
cgctacagggacccagtggggttctcgggcctttcctgcg-gagcacgtgggcactgacg
tgggggtacaggtgtggggtccattc---cacgggttcgtgcctactcgctttgtacccg
ggcggcgcac-ggtacccg-cgcgcacgatctgcaggtagactgggtttgacatggatcg
ggag-tgctcagagtgggtgtgc-----ctcttt--tggggtcggttcactgtctttcga
tggccccattgttcactggccagcac----gttatggtggg--gactcagtggagcgggg
tcctc-atgatgtagatctttgtccattcgatgcgctggtgaga-tggggccttggggtg
acgatctcgggccggttctcttgggtccacctagtcgcgtccagagcacgctggactccg
ggtacaagtctgaattggtaacacccgagccggtggcctaacc---gttgtgggggagcc
gtgaggtggga-ctggtgttagactggccgggccccttt
>C_jejuni_00_2425_16S_rRNA
tatggagagttccgctcagagtgaggc--cgtccatacacaaatgaagctttta--gctt
gctagaagtggattatggccgggggtaagttatcgcctacacaagaggcacagttgcgac
tgcactctaactc--c-tgcttaacacagttgagtaggga----------------aagt
-------------ttttcggtgtagatgagactatatagtccattta-aaatgttaaagt
atgcgctactggtcgatatcagtccactaccgtagactcgagagtaggtatgcggggacc
ccgcaacggcgaggatgacactt--ttcggagcgtaaactccttttcttagggaagaat-
-------------------------tctgacggtaccta-aggatcacc-gtactcccac
catggagggtgactactcggaaccggggcgctgcattatcaatctcttggatctaatgtt
cattaaactgcttgggaatgata-gtaagtgagggaaggcagatgatggtgttgggtaac
cgttacaccaatcccattggatctgcggaactcaactgca-gcgcacgtggacaatgacg
ccgatacacagttgttggggtgcta----gtcatctcagtaatcactcgcattgtgtacg
ggcggtatac-ggaaaccg-cgtgcatgttcagatggaagactgggcttgatatcctaag
aac--cttttagagtaagagggtg-ctagcttgc--tagaacttagagactccctttcga
tggccccaacgtatttaggctaacgg----ttcg-gccgag--cactctaaatagtttcg
-tgga-attacgtagatgtttgcccagacagtgcgcatatatga-acgatacccgggtgg
acaatct-atatatgtcctcttttctccagagagccacgtctagagcctgctagactccg
gtttcacacctgggttgatttcactcgagccggaatactaaact---------agttacc
gtccagtggaa-tcagcgctgggtgagggaccctccttt
>H_pylori_35A_16S_rRNA
tatggagagttccgctcagagtgaggc--cgtccatacacaaatgaagctttctagcttg
ctagaaggctgattatggccgggtgcaaggtttggctcttagtttgggtgccattgcgat
gataccagaactc--c-ctacggggga-----------------------------agat
-------------ttatcgctaagaatcagcctatgtcctcctttta-aaatgttaaagt
atgcgggtccggccggtaacggaccactaccgtagactcgagagtaggtatgctgggacc
cagcaacggcgaggatgaaggtt--ttaggattgtaaactccttttgttagagaagat--
-------------------------aatgacggtatcta-acgatcacc-gtactcccac
catggagggtgactactcggaaccggagcgctgcgatagtcatcaggtggatcctatgtt
catagaactgcatttgaatacta-ttaagtgtgggaaggtaggtgatcttgttgggtaac
cgtgacaaggatctcattggacctgcggaacattactgcgttcacacgtggacaatgacg
ccgagatgcagttgttggagggctta---gtctctccagtaatcactcgcattgcatccg
ggcggtatac-ggaaaccg-cgtgcatgttcagatagaagactaggcttgacattgtgtg
aat--ccgctagaatagtggagtgtctggcttgc--cagaccttgaaaactccctttcga
tggccccacctttcttaggctaacag----gtcatgctgag--aacactaaggatttccg
-tgga-atgacgtagatgttcgcctatacagtgcaggtgcaaga-aagatactcgagtgg
accatat-tcacatcttctctttaggcccctgagctacgtccaaagcctgttggactccg
gtttcacacctgggttgtgtttgccttagtcaggatgctaaatt---------ggctact
gcccggcacac-acagcgctgggtgagggtccctccttt
>T_pallidum_Chicago_16S_rRNA
-atggagagttccgctcagaacgaggc--tgctttagcacaagcaaggaagcga----at
tttcgtttctctagatgggctggcgcggggtatcgctttgagatggggtgcctctatagg
gggaccgaaacgc-tc-ttttggacgtggtctttgagaggaaa------ggggc--tgcg
-------------gcctcgctcagaatgagcctgcgaccctcttttg-gaatgctaaagg
tcgtgggtccgaccggtaccggaccactgtcgcagactcgagagctaatatccgggcagc
ccggagcagcgatgaggaaggtc--gaaagattgtaaagttcttttgccgacgaagaatg
aggacggg-agggaatgcccgttt-gatgacggtagtcgtgcgatcccc-gtattaccac
cacgtaagggggctgttcggaattggggcatcgcactggtaacctggtggatccccgatc
ttgggaactgcactgggttgctg-gtaaatcacggagggaaaccgatccaattgggtggc
tgttattggaacccggtgggggtttcggccgatgattgcg-gtgcgtgtgggcaatgaca
aggatacacaggtgttggggcat-------gagtctcggcgccaccgcgcattgtgtacg
ggtgctaggc-ggtagccg-cgtgcatgttctgatggaggaccgggtttgacatcaagag
gagc-gccgtagaatgcggtggc-----gtagcg--atacgcctcttgactctcttccgg
tggccccactactgccaggccagcaa----gtggtgttggg--gactctggcggatggtg
acacc-atgatgtagatgtttgtccgtacagtgcgttgctgagc-atggggtttgagtgg
acaaccgcaaggcaatgtccttaagtacacttagttacgtccacagc-tggtgggttccg
gctacacacctccgttggagatacccgagtcactagcctaaccc-gcaagggagggcggt
gcgaggtatgt-ttggtaggaggtgggccgggccccttt
>M_gallisepticum_CA06_2006_052_5_2P_16S_rRNA
-tctgagagttccgctcaggattaggc--catccatacacatgatgtagca---------
-------atacattaaggacgggcacgatccatcgcttatagtgggggtactagtcgatt
agcaccgcaaacaagt-taactatcgctgagaataactttaaa------gaagc--aact
-------------gcttcgctataaatgagggtgcggcatccatttgagaatgtcaaagg
atgcgtggttatgcgtaaataacccaatgccgcatactcgagagtaggttttcagacagt
ctggaatggcaacgatgaaggtctttttagattgtaaagttcttttatttgggaagaaca
gttaatagagtggaaagctattaa-tttgactgtaccat-ttgattaac-atactatcat
catataggttgactatccggatttgacaagccgcattagaaatctggtgtaagcaatttt
gattgta-tgcattggaattcta-gtaagtttggtaagagtcctgacccattggcgtgag
cgttaatggaacccagagggaggactgggccaatactgct-gcttatgtggataataaca
tggagatgtaagtgtcggagcg-------aatacttcggtgctcattcacattacatcta
tgcattaagccggtaaccg-tgtgcattctccggtagaaaactagacttgacatcttggg
cgaa-gctatagaatatagtgga-----g-------gtcaacccaatgactgtttttcga
tggccccattatcgttagact----------------------ttgtctaacgagtaacg
-tgtt-atgatgtaaatctttgtctatgaagtgcgccaataaca-ttgaatcctaggtgg
actatct-gtgttggttctcttagggctccctagtcacatccgaagcctgtcggacttcg
gttacaaacttgagctggtaatatctaaaccgtgttgctaacc---gcaaggaagcgcat
gttgggtaggg-ccggtgttgagttcccgacgggtcttt
>C_psittaci_01DC12_16S_rRNA
ttctgagaattctgttcagattgaggc--cgtgagggcacaagaataatga--------c
ttcggttgttatttatgggaggttacaagatatcgtctcaacttgggatacggttgcgac
cgcaccgaagtgg--t-atgtttaggctctaaagcatattaaagaaggggatcttcggac
-------------ctttcggttgaggagagtctatgggatccttttg-gaatgctaaagt
ttgcgtcggcggatattaccgccacactgcctcagacttaagtgtcgatcttcggacagt
ccgaagcggctgtgatgaaggct--ctagggttgtaaagcactttcgcttgggaataaga
gagattgg-ctaatatccaatcga-tttgagcgtaccag-gtaagcacc-gtactcccac
tatggagggtgtctaatcggatttggggcgttgcaaaggaaattagatgtatcttgggtc
cccaagccagcatctaattatct-ttgagggtagatgagaaaaggatccacttgcgtgag
cgttagtggaacccagtgggcttttcaatttacacctgca-gcgcacaaggacaatgttg
cggacatactgatgtggatagtctca---accctatccgtgtctactcgcgttgtatgca
ggcactgggc-agtagccg-catgcatgttctgcaggaagactgggcttgacatgtattt
gacc-gcggcagaatgtcgttt-------tccgc--aaggacagatacactctcttccgg
tggccccattatcgttaggccaacac----ttag-ggtggg--aactctaacgagttggg
tttca-acaatgtagaggtttgcccatacagtgcgccggtgaag-tggatatctggatgg
acaatcc-tcgctggccctctttagtccactaagtcatgtgcgtggcttaacgcactccg
gctacacatctgggttggttttgccttagtcgttgactcaacct-gcaaaggagagaggc
gccaggtgagg-ctgatgctggatggcccggggcccttt
>C_trachomatis_A2497_16S_rRNA
ttctgagaattctgttcagattgaggc--cgtgagggcacaagagcaattg--------t
ttcgacgattgtttatgggaggttgcaagatattgtcttaacttgggatacggttgcggc
cgcaccgaagtgg--cgatatttgggctccgagtaacgttaaagaaggggatcttaggac
-------------ctttcggttaaggagagtctatgtgatccatttg-gaaagctaaagt
atgcgtcggcggatattgccgccacactgcctcagactcgagtgtcgatcttcggacggt
ccgaagcggctgtgatgaaggct--ctagggttgtaaagcactttcgcttgggaataaga
gaagacgg-ttaatacccgctgga-tttgagcgtaccag-gtaagcacc-gtactcccac
tatggagggtgtctaatcggatttggggcgttgcaaaggtaattagttgcagatcgggtc
cccgagtcggcatctaattattt-ttaaggatagatgagaaaaggattcacttgcgtgag
cgttagtggaacccagtgggcttttcaatttatacctgca-gcgcacaaggacaatgttg
cggacatactgatgtggatggtctca---accccatccgtgtcgactcgcgttgtatgca
ggcactgggc-agtagccg-catgcatgttctgcaggaaggctgggtttgacatgtatat
gacc-gcggcagaatgtcgttt-------tccgc--aaggatatatacactctcttccgg
tggccccattatcgttaggccagcac----ttag-ggtggg--aactctaacgagttggg
ttcca-acaatgtagaggtttgcccagacagtgcgccagtgaag-tggagatccggatgg
acaatcc-tcgctggccctctttagtccactaagtcatgtgcgtggcctaacgcactccg
gctacacatctgggttggttttaccttagtcgttgactcaaccc-gcaagggagagaggc
gccaggtgagg-ctgatgctagatggcccggggcccttt
>S_islandicus_HVE10_4_16S_rRNA
----------tcc-ccggacccgcatcggtgggcagcggcta----------------ct
cccgggcaagggagctgggcgcgcacgggctaccacctgaggagggagtaccccggctgg
ggactcccaaggcgag-gagtcctggacggttcctcgctgaaa------ggctcatgggc
tattccccgctcatgagcgcctcagatggggctgcggccccgattgg-gaaggcccaact
atacgggggggccgcggagcccccgttgccaggcaggccggcacgcgcacgccccgcggc
ggggccccgactcccgtaaggga-------------gcttttccccgctctacaaaggcg
g---------------------------------------gggatcgggggagtctgtcc
catcagccccggtgcgggactctccgcgccctcccccgacaatcactcctagaccccgtc
cgggggaatgggggtgattgtcg-ggaggggcgggaaggccagcgtccccgatgggcgac
ctctccggggccccagtgaggctggcagaacgcgcccggg-gggcaccgcgaagactcgg
tgaacaggcaggtgtcacatgggcttagagcccatgtggtgcccagggccgttgcctgcg
ggcggtacgt-ggtggagacggtacccgccggtcagctggataggggagaccgcaggatg
acg--gccaggctacg------------accttg--cctgactcgcggagagtcccttaa
cctagcagccaccactagggtatcctggtctccgggccgggaccacactagtgggtggcg
-tgcc-gaggccgggagcgaacccctcgcggggtgcaggggcggattcgccccaagggga
agtatcccttccctgcgctgtcagggacccctgcgaacccccagaac-atctggaccctc
tccacgctcccccgtaggagaggggtgggccccttgcct----------ttgggtggggg
gtggcttctct-cctgcagggggaggggggccccca---
